# Supplementary material for: Long Noncoding RNAs Expression Patterns Associated with Chemo Response to Cisplatin Based Chemotherapy in Lung Squamous Cell Carcinoma Patients
Source: PLoS One. 2014 Sep 24;9(9):e108133. doi: 10.1371/journal.pone.0108133 (PMC4176963; doi:10.1371/journal.pone.0108133)
Supplement: Table S3 — Enhancer-like lncRNAs and their nearby coding genes. (XLS) [file pone.0108133.s003.xls]

## Sheet: A vs B
# Condition pairs: A vs B # Fold Change cut-off: 2.0 # P-value cut-off: 0.05 This table contains the differentially expressed enhancer-like LncRNAs and their nearby coding genes (distance < 300 kb). # Column A: seqname, the sequence identifier. # Column B: GeneSymbol, the symbol of the LncRNA. # Column C: P-value - LncRNAs, it is calculated by t-test. # Column D: Fold change - LncRNAs, the ratio …
seqname	GeneSymbol	P-value - LncRNAs	Fold change - LncRNAs	Regulation - LncRNAs	source	RNAlength	Chrom	Strand	txStart	txEnd	GenomeRelationship	NearbyGene	NearbyGeneSymbol	NearbyProteinName	P-value - mRNAs	Fold change - mRNAs	Regulation - mRNAs	NearbyGeneChrom	NearbyGeneStrand	NearbyGenetxStart	NearbyGenetxEnd
ENST00000326734	FAM87B	0.00777862	3.18995	down	GENCODE	1944	chr1	+	752750	755214	downstream	NM_005101	ISG15	ubiquitin-like protein ISG15 precursor	0.0050727	2.91771	down	chr1	+	948846	949919
ENST00000326734	FAM87B	0.00777862	3.18995	down	GENCODE	1944	chr1	+	752750	755214	downstream	NM_021170	HES4	transcription factor HES-4 isoform 2	0.00684965	3.25856	down	chr1	-	934341	935552
ENST00000411453	RP11-112L6.4	0.0105232	2.74466	up	GENCODE	573	chr20	+	48789126	48793096	upstream	NM_005985	SNAI1	zinc finger protein SNAI1	0.00822538	2.13124	up	chr20	+	48599512	48605420
ENST00000411453	RP11-112L6.4	0.0105232	2.74466	up	GENCODE	573	chr20	+	48789126	48793096	upstream	NM_199129	TMEM189	transmembrane protein 189 isoform 1	0.0106158	2.00271	down	chr20	-	48740273	48770335
ENST00000411595	RP4-737E23.2	4.08341e-06	9.90689	down	GENCODE	556	chr20	+	23168764	23170944	downstream	ENST00000347397	CSTL1	cystatin-like 1 [Source:HGNC Symbol;Acc:15958]	0.0156555	3.18436	up	chr20	+	23420321	23425567
ENST00000412639	RP3-510D11.2	0.00258407	3.6561	down	GENCODE	269	chr1	+	9242270	9243855	upstream	NM_001135585	SLC2A5	solute carrier family 2, facilitated glucose transporter member 5 isoform 2	0.00695293	3.61756	up	chr1	-	9101426	9129887
ENST00000412639	RP3-510D11.2	0.00258407	3.6561	down	GENCODE	269	chr1	+	9242270	9243855	upstream	NM_001215	CA6	carbonic anhydrase 6 isoform 1 precursor	0.000223495	2.10868	up	chr1	+	9005892	9035148
ENST00000414039	RP11-148B18.4	0.00330135	2.07567	up	GENCODE	592	chr1	-	94784034	94790125	downstream	NM_004815	ARHGAP29	rho GTPase-activating protein 29	0.0402679	2.8691	up	chr1	-	94634462	94703307
ENST00000417299	RP1-278O22.1	5.86673e-05	16.6859	down	GENCODE	438	chr20	+	10733737	10734614	upstream	NM_000214	JAG1	protein jagged-1 precursor	0.000465535	4.78453	down	chr20	-	10618331	10654694
ENST00000419578	RP1-13P20.6	0.0252117	3.25521	down	GENCODE	1997	chr1	-	152902515	152921686	downstream	ENST00000368775	C1orf68	chromosome 1 open reading frame 68 [Source:HGNC Symbol;Acc:29468]	0.0284226	4.97293	down	chr1	+	152691997	152692905
ENST00000419578	RP1-13P20.6	0.0252117	3.25521	down	GENCODE	1997	chr1	-	152902515	152921686	downstream	NM_178353	LCE1E	late cornified envelope protein 1E	1.10964e-05	2.53975	down	chr1	+	152758752	152760901
ENST00000419578	RP1-13P20.6	0.0252117	3.25521	down	GENCODE	1997	chr1	-	152902515	152921686	upstream	ENST00000360379	SPRR2D	small proline-rich protein 2D [Source:HGNC Symbol;Acc:11264]	3.50409e-05	104.875	down	chr1	-	153012200	153013594
ENST00000419578	RP1-13P20.6	0.0252117	3.25521	down	GENCODE	1997	chr1	-	152902515	152921686	upstream	ENST00000368744	PRR9	proline rich 9 [Source:HGNC Symbol;Acc:32057]	0.000125507	3.40075	down	chr1	+	153190059	153191793
ENST00000419578	RP1-13P20.6	0.0252117	3.25521	down	GENCODE	1997	chr1	-	152902515	152921686	upstream	ENST00000368750	SPRR2E	small proline-rich protein 2E [Source:HGNC Symbol;Acc:11265]	0.00454365	127.543	down	chr1	-	153065610	153067001
ENST00000419578	RP1-13P20.6	0.0252117	3.25521	down	GENCODE	1997	chr1	-	152902515	152921686	upstream	NM_001014450	SPRR2F	small proline-rich protein 2F	0.00163539	64.7868	down	chr1	-	153084612	153085989
ENST00000419578	RP1-13P20.6	0.0252117	3.25521	down	GENCODE	1997	chr1	-	152902515	152921686	upstream	NM_001017418	SPRR2B	small proline-rich protein 2B	0.00098409	85.0172	down	chr1	-	153042717	153044084
ENST00000419578	RP1-13P20.6	0.0252117	3.25521	down	GENCODE	1997	chr1	-	152902515	152921686	upstream	NM_003125	SPRR1B	cornifin-B	9.7196e-05	138.338	down	chr1	+	153003678	153005376
ENST00000419578	RP1-13P20.6	0.0252117	3.25521	down	GENCODE	1997	chr1	-	152902515	152921686	upstream	NM_005988	SPRR2A	small proline-rich protein 2A	0.00511916	93.7273	down	chr1	-	153028595	153029988
ENST00000419578	RP1-13P20.6	0.0252117	3.25521	down	GENCODE	1997	chr1	-	152902515	152921686	upstream	NM_173080	SPRR4	small proline-rich protein 4	0.0035416	4.8116	down	chr1	+	152943127	152945069
ENST00000419624	AC005392.13	0.00230917	3.6459	down	GENCODE	500	chr19	+	43657430	43665014	downstream	ENST00000244333	LYPD3	LY6/PLAUR domain containing 3 [Source:HGNC Symbol;Acc:24880]	0.00126324	24.7841	down	chr19	-	43964945	43969831
ENST00000419624	AC005392.13	0.00230917	3.6459	down	GENCODE	500	chr19	+	43657430	43665014	downstream	NM_002781	PSG5	pregnancy-specific beta-1-glycoprotein 5 precursor	0.0116398	4.58257	down	chr19	-	43671894	43690688
ENST00000419624	AC005392.13	0.00230917	3.6459	down	GENCODE	500	chr19	+	43657430	43665014	upstream	NM_001031850	PSG6	pregnancy-specific beta-1-glycoprotein 6 isoform b precursor	0.0154114	2.03002	down	chr19	-	43406233	43422076
ENST00000419624	AC005392.13	0.00230917	3.6459	down	GENCODE	500	chr19	+	43657430	43665014	upstream	NM_031246	PSG2	pregnancy-specific beta-1-glycoprotein 2 precursor	0.00749411	2.23529	down	chr19	-	43568361	43586893
ENST00000421619	RP11-114B7.6	0.00123105	3.31982	down	GENCODE	395	chr1	-	33183334	33190838	downstream	ENST00000373484	SYNC	syncoilin, intermediate filament protein [Source:HGNC Symbol;Acc:28897]	1.7317e-06	2.82998	down	chr1	-	33145506	33168361
ENST00000421619	RP11-114B7.6	0.00123105	3.31982	down	GENCODE	395	chr1	-	33183334	33190838	downstream	NM_178547	ZBTB8OS	protein archease	0.00864771	2.04863	down	chr1	-	33087306	33116185
ENST00000421619	RP11-114B7.6	0.00123105	3.31982	down	GENCODE	395	chr1	-	33183334	33190838	upstream	NM_001127361	RNF19B	E3 ubiquitin-protein ligase RNF19B isoform b	0.00220358	2.52065	down	chr1	-	33402049	33430286
ENST00000421619	RP11-114B7.6	0.00123105	3.31982	down	GENCODE	395	chr1	-	33183334	33190838	upstream	NM_033504	TMEM54	transmembrane protein 54	7.83132e-06	4.78308	down	chr1	-	33360195	33366953
ENST00000421619	RP11-114B7.6	0.00123105	3.31982	down	GENCODE	395	chr1	-	33183334	33190838	upstream	NM_153341	RNF19B	E3 ubiquitin-protein ligase RNF19B isoform a	0.00876916	2.00802	down	chr1	-	33402049	33430286
ENST00000421788	RP4-697P8.2	5.69286e-06	5.60719	down	GENCODE	268	chr20	+	10845302	10847830	upstream	NM_000214	JAG1	protein jagged-1 precursor	0.000465535	4.78453	down	chr20	-	10618331	10654694
ENST00000421937	RP11-458D21.2	0.0267478	2.49501	up	GENCODE	666	chr1	-	145373053	145375554	upstream	NM_006099	PIAS3	E3 SUMO-protein ligase PIAS3	1.68757e-05	2.97386	down	chr1	+	145575987	145586546
ENST00000421937	RP11-458D21.2	0.0267478	2.49501	up	GENCODE	666	chr1	-	145373053	145375554	upstream	NM_006472	TXNIP	thioredoxin-interacting protein	0.0370392	5.8094	up	chr1	+	145438461	145442628
ENST00000421937	RP11-458D21.2	0.0267478	2.49501	up	GENCODE	666	chr1	-	145373053	145375554	upstream	NM_144698	ANKRD35	ankyrin repeat domain-containing protein 35	0.00164782	2.13924	down	chr1	+	145549208	145568526
ENST00000421937	RP11-458D21.2	0.0267478	2.49501	up	GENCODE	666	chr1	-	145373053	145375554	upstream	NM_153713	LIX1L	LIX1-like protein	0.00100822	2.56061	up	chr1	+	145477084	145499091
ENST00000423122	RP11-65J3.1	0.00174111	2.09013	down	GENCODE	545	chr9	+	132104121	132121817	upstream	NM_178000	PPP2R4	serine/threonine-protein phosphatase 2A activator isoform b	0.000300891	2.18431	down	chr9	+	131873592	131911225
ENST00000425350	LINC00462	0.0100204	3.2533	down	GENCODE	962	chr13	-	49151109	49152224	downstream	NM_001162498	LPAR6	lysophosphatidic acid receptor 6	4.88697e-05	3.12897	down	chr13	-	48985181	48987653
ENST00000426187	AC073133.2	0.00496163	2.31199	up	GENCODE	432	chr7	-	156225216	156228527	upstream	NM_001184996	RNF32	RING finger protein 32	0.000473522	2.26458	up	chr7	+	156433440	156469820
ENST00000427109	RP11-65J3.1	1.03832e-05	3.52395	down	GENCODE	508	chr9	+	132094578	132101180	upstream	NM_178000	PPP2R4	serine/threonine-protein phosphatase 2A activator isoform b	0.000300891	2.18431	down	chr9	+	131873592	131911225
ENST00000432834	RP5-860P4.2	0.00965679	3.81011	up	GENCODE	805	chr20	+	24660182	24661627	downstream	ENST00000480798	CST7	cystatin F (leukocystatin) [Source:HGNC Symbol;Acc:2479]	0.0165807	2.64829	up	chr20	+	24929865	24940564
ENST00000433357	RP11-255A11.21	0.0111125	2.44932	up	GENCODE	902	chr9	+	33602498	33605291	downstream	NM_002771	PRSS3	trypsin-3 isoform 2 preproprotein	1.64845e-09	12.0454	down	chr9	+	33795558	33799229
ENST00000433357	RP11-255A11.21	0.0111125	2.44932	up	GENCODE	902	chr9	+	33602498	33605291	downstream	NM_007343	PRSS3	trypsin-3 isoform 1 preproprotein	2.42078e-06	4.87348	down	chr9	+	33750463	33799229
ENST00000434384	AC004383.5	0.0224846	2.62444	up	GENCODE	724	chrX	+	133684002	133693953	upstream	NM_000194	HPRT1	hypoxanthine-guanine phosphoribosyltransferase	0.02145	2.12922	down	chrX	+	133594174	133634698
ENST00000435469	AC005332.1	0.00685075	3.9797	up	GENCODE	707	chr17	+	66097707	66111659	upstream	NM_181655	C17orf58	UPF0450 protein C17orf58 isoform a	2.92811e-06	2.99974	up	chr17	-	65987216	65989765
ENST00000435492	RP11-317P15.3	0.013741	2.06957	up	GENCODE	259	chr1	+	182681996	182683679	upstream	NM_021133	RNASEL	2-5A-dependent ribonuclease	6.20033e-05	2.45439	down	chr1	-	182542768	182558394
ENST00000436710	RP11-65J3.1	3.42379e-05	5.1632	down	GENCODE	901	chr9	+	132096184	132109678	upstream	NM_178000	PPP2R4	serine/threonine-protein phosphatase 2A activator isoform b	0.000300891	2.18431	down	chr9	+	131873592	131911225
ENST00000437350	RP5-843L14.1	0.0478293	2.12127	up	GENCODE	298	chr20	+	55171365	55173677	upstream	ENST00000371325	FAM209B	family with sequence similarity 209, member B [Source:HGNC Symbol;Acc:16101]	0.000769132	2.73161	up	chr20	+	55108301	55111576
ENST00000437350	RP5-843L14.1	0.0478293	2.12127	up	GENCODE	298	chr20	+	55171365	55173677	upstream	NM_001164115	CASS4	cas scaffolding protein family member 4 isoform c	0.0282092	2.04502	up	chr20	+	54987313	55034396
ENST00000438117	AC008940.1	0.0331015	2.14054	up	GENCODE	778	chr5	+	56066625	56068123	downstream	NM_001171990	SETD9	SET domain-containing protein 9 isoform 2	0.00225675	4.82376	down	chr5	+	56205086	56221359
ENST00000438117	AC008940.1	0.0331015	2.14054	up	GENCODE	778	chr5	+	56066625	56068123	downstream	NM_005921	MAP3K1	mitogen-activated protein kinase kinase kinase 1	0.000445064	2.27254	down	chr5	+	56110899	56191978
ENST00000438117	AC008940.1	0.0331015	2.14054	up	GENCODE	778	chr5	+	56066625	56068123	downstream	NM_153706	SETD9	SET domain-containing protein 9 isoform 1	0.00419977	4.70517	down	chr5	+	56205086	56213165
ENST00000442416	AC009502.3	0.00660874	2.25105	up	GENCODE	361	chr2	+	220594831	220602464	upstream	NM_005070	SLC4A3	anion exchange protein 3 isoform 1	0.000814655	3.10254	up	chr2	+	220492291	220506702
ENST00000443030	AC092168.4	0.0018427	4.77173	down	GENCODE	236	chr2	-	101338682	101339344	upstream	NM_001102426	TBC1D8	TBC1 domain family member 8	0.0280831	2.02765	down	chr2	-	101623689	101767846
ENST00000443030	AC092168.4	0.0018427	4.77173	down	GENCODE	236	chr2	-	101338682	101339344	upstream	NM_002518	NPAS2	neuronal PAS domain-containing protein 2	0.00312803	2.01214	down	chr2	+	101436612	101613287
ENST00000444125	RP11-65J3.1	7.71067e-08	2.15487	down	GENCODE	783	chr9	+	132099157	132109743	upstream	NM_178000	PPP2R4	serine/threonine-protein phosphatase 2A activator isoform b	0.000300891	2.18431	down	chr9	+	131873592	131911225
ENST00000446401	AC104653.1	0.0141344	2.54412	down	GENCODE	390	chr2	-	114588764	114600933	downstream	NM_007082	RABL2A	rab-like protein 2A	0.00118084	2.6788	up	chr2	+	114384816	114400975
ENST00000446401	AC104653.1	0.0141344	2.54412	down	GENCODE	390	chr2	-	114588764	114600933	upstream	NM_005721	ACTR3	actin-related protein 3	0.00667198	2.56527	down	chr2	+	114647536	114716167
ENST00000446887	RP1-111C20.3	0.000796948	2.26225	up	GENCODE	331	chr6	-	159485759	159486305	downstream	NM_054114	TAGAP	T-cell activation Rho GTPase-activating protein isoform b	0.000568031	2.34801	up	chr6	-	159456026	159466184
ENST00000448204	AC114752.1	0.0325912	2.02836	up	GENCODE	289	chr2	-	64557619	64559265	upstream	NM_014181	LGALSL	galectin-related protein	0.0108871	2.25248	down	chr2	+	64681326	64688517
ENST00000448327	RP11-345L23.1	0.00103752	10.8686	down	GENCODE	566	chr6	+	53493177	53496192	downstream	ENST00000370888	LRRC1	leucine rich repeat containing 1 [Source:HGNC Symbol;Acc:14307]	0.000354298	3.08132	down	chr6	+	53659777	53788919
ENST00000448327	RP11-345L23.1	0.00103752	10.8686	down	GENCODE	566	chr6	+	53493177	53496192	upstream	NM_001498	GCLC	glutamate--cysteine ligase catalytic subunit isoform a	0.0261444	4.46408	down	chr6	-	53362139	53409927
ENST00000449457	RP11-445P17.8	0.00341435	3.91546	down	GENCODE	692	chr10	-	5307995	5313199	downstream	NM_001353	AKR1C1	aldo-keto reductase family 1 member C1	0.00300529	10.3758	down	chr10	+	5005453	5020158
ENST00000449457	RP11-445P17.8	0.00341435	3.91546	down	GENCODE	692	chr10	-	5307995	5313199	downstream	NM_001354	AKR1C2	aldo-keto reductase family 1 member C2 isoform 1	0.0108414	34.0179	down	chr10	-	5029967	5060225
ENST00000449457	RP11-445P17.8	0.00341435	3.91546	down	GENCODE	692	chr10	-	5307995	5313199	downstream	NM_001818	AKR1C4	aldo-keto reductase family 1 member C4	0.0458948	9.73692	down	chr10	+	5238797	5260910
ENST00000449457	RP11-445P17.8	0.00341435	3.91546	down	GENCODE	692	chr10	-	5307995	5313199	downstream	NM_003739	AKR1C3	aldo-keto reductase family 1 member C3 isoform 1	0.00120334	12.2062	down	chr10	+	5136567	5149878
ENST00000449457	RP11-445P17.8	0.00341435	3.91546	down	GENCODE	692	chr10	-	5307995	5313199	upstream	ENST00000315238	CALML3	calmodulin-like 3 [Source:HGNC Symbol;Acc:1452]	0.0475825	55.4164	down	chr10	+	5566923	5568225
ENST00000449457	RP11-445P17.8	0.00341435	3.91546	down	GENCODE	692	chr10	-	5307995	5313199	upstream	ENST00000380332	CALML5	calmodulin-like 5 [Source:HGNC Symbol;Acc:18180]	0.0150928	10.0452	down	chr10	-	5540657	5541533
ENST00000451149	RP11-389O22.1	0.0299259	2.10426	down	GENCODE	436	chr1	+	113576294	113589677	upstream	NM_001166496	SLC16A1	monocarboxylate transporter 1	0.0251564	6.49911	down	chr1	-	113454469	113498685
ENST00000452675	RP11-367G18.1	0.000696409	2.2438	up	GENCODE	465	chr6	-	113944980	113953716	upstream	NM_002356	MARCKS	myristoylated alanine-rich C-kinase substrate	0.000472941	3.54951	down	chr6	+	114178526	114184652
ENST00000453331	RP1-272L16.1	1.25282e-06	4.07274	down	GENCODE	641	chr1	-	209701885	209720925	downstream	NM_001104548	MIR205HG	uncharacterized protein LOC642587	0.00407182	7.16753	down	chr1	+	209602167	209605892
ENST00000453331	RP1-272L16.1	1.25282e-06	4.07274	down	GENCODE	641	chr1	-	209701885	209720925	upstream	NM_006147	IRF6	interferon regulatory factor 6 isoform 1	0.000542962	4.36177	down	chr1	-	209958967	209979520
ENST00000455327	RP1-40E16.3	0.0202658	2.02205	up	GENCODE	335	chr6	-	3051334	3053987	downstream	NM_130395	WRNIP1	ATPase WRNIP1 isoform 2	0.00180483	2.1023	down	chr6	+	2765665	2785979
ENST00000455327	RP1-40E16.3	0.0202658	2.02205	up	GENCODE	335	chr6	-	3051334	3053987	upstream	NM_001069	TUBB2A	tubulin beta-2A chain	0.00682875	2.22491	down	chr6	-	3153901	3157783
ENST00000455327	RP1-40E16.3	0.0202658	2.02205	up	GENCODE	335	chr6	-	3051334	3053987	upstream	NM_001135750	PSMG4	proteasome assembly chaperone 4 isoform c	0.00335929	2.66783	down	chr6	+	3259161	3264097
ENST00000455327	RP1-40E16.3	0.0202658	2.02205	up	GENCODE	335	chr6	-	3051334	3053987	upstream	NM_021945	SLC22A23	solute carrier family 22 member 23 isoform b	0.00254005	2.57677	down	chr6	-	3269206	3445218
NR_024159	DGCR9	0.0221347	5.0581	up	RefSeq	2434	chr22	+	19005346	19007761	downstream	NM_005984	SLC25A1	tricarboxylate transport protein, mitochondrial isoform a precursor	2.09681e-07	2.68117	down	chr22	-	19163087	19166338
NR_024159	DGCR9	0.0221347	5.0581	up	RefSeq	2434	chr22	+	19005346	19007761	downstream	NM_007098	CLTCL1	clathrin heavy chain 2 isoform 1	0.00797602	2.26518	down	chr22	-	19166986	19279239
NR_024475	LOC100216001	4.76382e-05	6.41069	down	RefSeq	1394	chr10	-	4692376	4720262	upstream	NM_001353	AKR1C1	aldo-keto reductase family 1 member C1	0.00300529	10.3758	down	chr10	+	5005453	5020158
NR_027418	LOC100499466	0.015356	4.34541	up	RefSeq	11210	chr17	+	66097695	66132070	upstream	NM_181655	C17orf58	UPF0450 protein C17orf58 isoform a	2.92811e-06	2.99974	up	chr17	-	65987216	65989765
NR_034104	LOC79015	0.0011109	4.52425	up	RefSeq	1157	chr20	-	43285091	43300380	downstream	NM_001030003	HNF4A	hepatocyte nuclear factor 4-alpha isoform e	0.0330778	2.25588	up	chr20	+	42984440	43061485
NR_034104	LOC79015	0.0011109	4.52425	up	RefSeq	1157	chr20	-	43285091	43300380	downstream	NM_181805	PKIG	cAMP-dependent protein kinase inhibitor gamma	0.0466916	2.10197	up	chr20	+	43160435	43247678
NR_034128	LOC440900	0.00247452	3.14411	down	RefSeq	869	chr2	+	114737145	114764887	upstream	NM_005721	ACTR3	actin-related protein 3	0.00667198	2.56527	down	chr2	+	114647536	114716167
NR_037181	LOC100507362	0.0171016	2.00031	up	RefSeq	1906	chr6	+	29497182	29501345	downstream	ENST00000428701	HLA-G	major histocompatibility complex, class I, G [Source:HGNC Symbol;Acc:4964]	0.0136045	2.62423	up	chr6	+	29794755	29798899
NR_037181	LOC100507362	0.0171016	2.00031	up	RefSeq	1906	chr6	+	29497182	29501345	downstream	NM_001470	GABBR1	gamma-aminobutyric acid type B receptor subunit 1 isoform a precursor	0.0210189	2.47613	up	chr6	-	29570004	29600962
NR_038388	LOC729444	0.0144827	2.49662	up	RefSeq	3186	chr22	+	20325589	20350461	upstream	NM_001190326	DGCR8	microprocessor complex subunit DGCR8 isoform 2	0.00482918	2.48964	up	chr22	+	20067754	20099400
NR_045121	DGCR5	0.0245902	2.04886	up	RefSeq	3190	chr22	+	18958010	18982142	downstream	NM_005984	SLC25A1	tricarboxylate transport protein, mitochondrial isoform a precursor	2.09681e-07	2.68117	down	chr22	-	19163087	19166338
NR_045121	DGCR5	0.0245902	2.04886	up	RefSeq	3190	chr22	+	18958010	18982142	downstream	NM_007098	CLTCL1	clathrin heavy chain 2 isoform 1	0.00797602	2.26518	down	chr22	-	19166986	19279239
TCONS_00001003	XLOC_000266	0.0387819	2.3633	down	LincRNAs identified by Cabili et al	1051	chr1	+	79736085	79870246	upstream	NM_022159	ELTD1	EGF, latrophilin and seven transmembrane domain-containing protein 1 precursor	0.00609681	4.08566	up	chr1	-	79355448	79472495
TCONS_00003819	XLOC_001624	0.0195025	2.37098	up	LincRNAs identified by Cabili et al	1129	chr2	+	112037443	112044842	upstream	ENST00000439055	ACOXL	acyl-CoA oxidase-like [Source:HGNC Symbol;Acc:25621]	0.0379098	2.01055	up	chr2	+	111490149	111875799
uc001enh.1	AX747132	0.0368019	2.47519	up	UCSC_knowngene	896	chr1	-	145373798	145374694	upstream	NM_006099	PIAS3	E3 SUMO-protein ligase PIAS3	1.68757e-05	2.97386	down	chr1	+	145575987	145586546
uc001enh.1	AX747132	0.0368019	2.47519	up	UCSC_knowngene	896	chr1	-	145373798	145374694	upstream	NM_006472	TXNIP	thioredoxin-interacting protein	0.0370392	5.8094	up	chr1	+	145438461	145442628
uc001enh.1	AX747132	0.0368019	2.47519	up	UCSC_knowngene	896	chr1	-	145373798	145374694	upstream	NM_144698	ANKRD35	ankyrin repeat domain-containing protein 35	0.00164782	2.13924	down	chr1	+	145549208	145568526
uc001enh.1	AX747132	0.0368019	2.47519	up	UCSC_knowngene	896	chr1	-	145373798	145374694	upstream	NM_153713	LIX1L	LIX1-like protein	0.00100822	2.56061	up	chr1	+	145477084	145499091
uc001kra.4	LINC00263	0.0183655	2.46677	up	UCSC_knowngene	996	chr10	+	102133332	102148116	downstream	NM_015490	SEC31B	protein transport protein Sec31B	0.00653953	2.66166	up	chr10	-	102246402	102279595
uc002ubt.1	AK027541	0.00424608	2.64494	down	UCSC_knowngene	2013	chr2	+	162101249	162105241	upstream	ENST00000457476	TANK	TRAF family member-associated NFKB activator [Source:HGNC Symbol;Acc:11562]	0.0135102	2.22132	down	chr2	+	161993465	162061490
uc003ajf.1	TUG1	6.47775e-06	2.38307	down	UCSC_knowngene	2810	chr22	+	31365633	31369587	downstream	NM_001031801	LIMK2	LIM domain kinase 2 isoform 1	0.000184055	2.39438	down	chr22	+	31644347	31673624
uc003ajf.1	TUG1	6.47775e-06	2.38307	down	UCSC_knowngene	2810	chr22	+	31365633	31369587	downstream	NM_001135825	RNF185	E3 ubiquitin-protein ligase RNF185 isoform 2	0.0144387	2.42442	down	chr22	+	31556137	31603005
uc003ajf.1	TUG1	6.47775e-06	2.38307	down	UCSC_knowngene	2810	chr22	+	31365633	31369587	downstream	NM_152267	RNF185	E3 ubiquitin-protein ligase RNF185 isoform 1	0.00654937	2.8474	up	chr22	+	31556137	31603005
uc004bxu.3	BC094873	5.57553e-07	3.91021	down	UCSC_knowngene	1215	chr9	+	132105694	132106909	upstream	NM_178000	PPP2R4	serine/threonine-protein phosphatase 2A activator isoform b	0.000300891	2.18431	down	chr9	+	131873592	131911225
uc004bxv.3	LOC100506190	2.79318e-05	2.05149	down	UCSC_knowngene	1388	chr9	+	132245729	132266538	downstream	NM_004878	PTGES	prostaglandin E synthase	0.00199578	3.65747	down	chr9	-	132500614	132515344
uc004bxv.3	LOC100506190	2.79318e-05	2.05149	down	UCSC_knowngene	1388	chr9	+	132245729	132266538	downstream	NM_016307	PRRX2	paired mesoderm homeobox protein 2	9.00032e-06	4.30794	down	chr9	+	132427919	132484951
