# Supplementary material for: Long Noncoding RNAs Expression Patterns Associated with Chemo Response to Cisplatin Based Chemotherapy in Lung Squamous Cell Carcinoma Patients
Source: PLoS One. 2014 Sep 24;9(9):e108133. doi: 10.1371/journal.pone.0108133 (PMC4176963; doi:10.1371/journal.pone.0108133)
Supplement: Table S4 — HOX cluster profiling. (XLS) [file pone.0108133.s004.xls]

## Sheet: HOX cluster profiling
HOX cluster profiling (Entities where at least 10 out of 10 samples have flags in Present or Marginal). This table contains profiling data of all probes in the four HOX loci, targeting 407 discrete transcribed regions (Rinn, Kertesz et al. 2007), LncRNAs and coding transcripts. # Column A: ProbeName, it represents the probe name. # Column B ~ K: Raw Intensity of each sample. # Column L ~ U: Norma…
	Raw Intensity										Normalized Intensity										Annotations
ProbeName	[141, A](raw)	[164, A](raw)	[165, B](raw)	[169, B](raw)	[175, A](raw)	[177, A](raw)	[198, B](raw)	[69, B](raw)	[80, A](raw)	[83, B](raw)	[141, A](normalized)	[164, A](normalized)	[165, B](normalized)	[169, B](normalized)	[175, A](normalized)	[177, A](normalized)	[198, B](normalized)	[69, B](normalized)	[80, A](normalized)	[83, B](normalized)	type	seqname	GeneSymbol	source	RNAlength	chrom	strand	txStart	txEnd	Sequence	EntrezID	Unigene	GO	product
ASHGA5P021981	8735.4	11690.5	23051	8811.4	16025.1	11580.3	9866.68	11860	8414.28	11146.2	13.0233	13.6525	14.0128	13.4045	14.0251	13.7026	13.4702	13.3782	12.9609	13.34	protein_coding	NM_014212	HOXC11	RefSeq	2100	chr12	+	54366909	54370203	GCCGCCCCCAACGCCCCCCGCACCCGCAAGAAGCGCTGCCCTTATTCGAAATTCCAGATC	3227	Hs.127562	GO:0001501|GO:0001656|GO:0001759|GO:0003700|GO:0005634|GO:0005730|GO:0005737|GO:0005739|GO:0006351|GO:0007492|GO:0009952|GO:0009954|GO:0042733|GO:0043565	homeobox protein Hox-C11
ASHGA5P053003	190.011	128.96	63.1911	35.2235	112.029	87.7302	38.2191	138.566	170.849	142.725	7.49265	7.00159	5.54181	5.86034	6.7905	6.4348	6.03875	6.85579	7.20409	6.89598	protein_coding	NM_006735	HOXA2	RefSeq	1791	chr7	-	27139972	27142394	TTACTAAAAACATTAAAGCAAAACAAAGCATCACCAAACAAAAACTCCTTTGACCAGGTG	3199	Hs.592177	GO:0000122|GO:0001709|GO:0002076|GO:0003700|GO:0005634|GO:0005730|GO:0006351|GO:0007379|GO:0008045|GO:0009952|GO:0009953|GO:0021568|GO:0021658|GO:0035284|GO:0042474|GO:0043565|GO:0045665|GO:0045944|GO:0048703	homeobox protein Hox-A2
ASHGA5P005899	114.695	256.933	278.496	50.3	399.201	350.684	60.4287	156.519	124.691	237.664	6.77983	8.07229	7.66966	6.31735	8.67094	8.54071	6.61097	7.034	6.74198	7.63986	protein_coding	NM_024017	HOXB9	RefSeq	2711	chr17	-	46698518	46703835	AATTTGCGAAGGAAGCGAGGACAAAGAGAGGCCGGATCAAACCAACCCCTCCGCCAACTG	3219	Hs.463350	GO:0003700|GO:0005515|GO:0005634|GO:0005634|GO:0005730|GO:0005739|GO:0006351|GO:0006355|GO:0007275|GO:0009952|GO:0030879|GO:0043565|GO:0045944|GO:0048706|GO:0060070|GO:0060326	homeobox protein Hox-B9
ASHGA5P032505	604.174	225.829	144.115	60.5117	232.528	227.316	52.7282	345.462	717.1	397.943	9.15301	7.87572	6.73046	6.56925	7.87318	7.88115	6.43648	8.17828	9.32996	8.39708	protein_coding	NM_024015	HOXB4	RefSeq	2042	chr17	-	46652868	46655743	TTTGATCAACTCAAACTATGTCGACCCCAAGTTCCCTCCATGCGAGGAATATTCACAGAG	3214	Hs.664706	GO:0000122|GO:0002011|GO:0003700|GO:0005634|GO:0006351|GO:0006355|GO:0007275|GO:0008283|GO:0009952|GO:0043565|GO:0048103|GO:0048536|GO:0048539|GO:0048704|GO:0060216	homeobox protein Hox-B4
ASHGA5P053007	29.0193	38.9812	101.715	23.9527	57.1106	29.9479	25.9048	63.391	23.3896	50.5384	4.8187	5.01237	6.22587	5.35145	5.77346	4.79035	5.54721	5.73524	4.29102	5.38036	protein_coding	NM_152739	HOXA9	RefSeq	2076	chr7	-	27202056	27205149	TTTGTCCCTGACTGACTATGCTTGTGGTTCTCCTCCAGTTGATAGAGAAAAACAACCCAG	3205		GO:0003700|GO:0005515|GO:0005634|GO:0006351|GO:0007275|GO:0019899|GO:0042118|GO:0043565	homeobox protein Hox-A9
ASHGA5P036264	24.3161	79.9957	276.552	179.587	98.1515	103.983	188.572	573.663	26.8363	537.371	4.56231	6.22895	7.66057	8.03445	6.59824	6.69131	8.09184	8.90842	4.47878	8.84282	protein_coding	NM_002148	HOXD10	RefSeq	1814	chr2	+	176981491	176984670	TGGATATTTTAGACTGAGTCAGACCTACGCCACCGGGAAAACCCAAGAGTACAATAATAG	3236	Hs.123070	GO:0003682|GO:0003700|GO:0005634|GO:0006351|GO:0007519|GO:0008344|GO:0009952|GO:0009954|GO:0021520|GO:0030326|GO:0035136|GO:0035137|GO:0043565|GO:0045944|GO:0048704|GO:0048935|GO:0050905	homeobox protein Hox-D10
ASHGA5P053006	83.5416	125.096	204.958	77.0485	144.351	95.9118	73.09	189.591	52.4674	180.538	6.3333	6.9542	7.22175	6.89715	7.16346	6.57086	6.85668	7.3099	5.44677	7.23587	protein_coding	NM_006896	HOXA7	RefSeq	2018	chr7	-	27193337	27196296	TCCAAAATGCCGAGCCGACTTCTTGCTCCTTTGCTCCCAACTCACAGAGAAGCGGCTACG	3204	Hs.610216	GO:0000122|GO:0001525|GO:0001953|GO:0002686|GO:0003700|GO:0005634|GO:0006351|GO:0008134|GO:0009952|GO:0043565|GO:0045617|GO:0045656|GO:0045892|GO:0045944|GO:0048704|GO:0048863	homeobox protein Hox-A7
ASHGA5P036265	60.4179	103.338	117.839	35.3473	138.58	148.299	33.1755	91.3611	62.289	97.0022	5.85945	6.64892	6.43046	5.86486	7.10473	7.2338	5.86122	6.26086	5.70803	6.33182	protein_coding	NM_014213	HOXD9	RefSeq	1902	chr2	+	176987412	176989645	TCAAAATGTCTTCCAGTGGCACCCTCAGCAACTACTACGTGGACTCGCTTATAGGCCATG	3235	Hs.236646	GO:0003700|GO:0005634|GO:0006351|GO:0007519|GO:0008344|GO:0009952|GO:0009954|GO:0030879|GO:0035115|GO:0035137|GO:0043565|GO:0045944|GO:0048704|GO:0048935	homeobox protein Hox-D9
ASHGA5P032508	61.3218	65.9367	83.5091	35.5627	67.0131	61.5653	22.0055	68.9589	72.8127	83.6675	5.883	5.91159	5.94185	5.87324	6.02594	5.88319	5.34084	5.85547	5.94259	6.11111	protein_coding	NM_032391	PRAC	RefSeq	403	chr17	-	46799081	46799882	TTCTCAGATCAAGGACCGGCCCATCTTACTACCTCCAAGAGTGCTTTTCTCTCTAATAAG	84366	Hs.116467	GO:0005634	small nuclear protein PRAC
ASHGA5P032507	113.4	76.9739	110.158	60.7691	71.962	68.9097	55.6155	156.414	108.784	153.494	6.7633	6.16546	6.33602	6.5758	6.13224	6.04928	6.50782	7.03287	6.53212	7.00159	protein_coding	NM_004502	HOXB7	RefSeq	1377	chr17	-	46684594	46688383	TTTCTAAATATCCAGCCTCAAGTTCGGTTTTCGCTACCGGAGCCTTCCCAGAACAAACTT	3217	Hs.436181	GO:0003700|GO:0005515|GO:0005634|GO:0005634|GO:0005730|GO:0005737|GO:0006351|GO:0006355|GO:0007275|GO:0009952|GO:0030099|GO:0043565|GO:0048704|GO:0090190	homeobox protein Hox-B7
ASHGA5P036262	218.782	344.809	319.826	86.2049	401.586	465.936	62.5711	301.99	303.558	343.704	7.6993	8.50266	7.8733	7.05108	8.67931	8.97383	6.65855	7.98415	8.05049	8.18952	protein_coding	NM_021192	HOXD11	RefSeq	1463	chr2	+	176972083	176974316	GTCTGACTTCGCTAGCAAGCCTTCGTTCCTTTCCCAACCGTCGTCCTGCCAGATGACTTT	3237	Hs.421136	GO:0001656|GO:0001658|GO:0001759|GO:0003700|GO:0005634|GO:0006351|GO:0006355|GO:0009952|GO:0009953|GO:0009954|GO:0010720|GO:0032332|GO:0042733|GO:0043565|GO:0048589|GO:0060351	homeobox protein Hox-D11
ASHGA5P042956	102.873	197.291	184.944	56.5304	183.969	190.859	56.6062	114.069	77.157	168.143	6.62287	7.66764	7.07678	6.47211	7.52916	7.61796	6.531	6.5698	6.03021	7.13411	protein_coding	NM_024014	HOXA6	RefSeq	802	chr7	-	27185201	27187393	AATGAGTTCCTATTTTGTGAATCCCACTTTCCCCGGGAGCCTTCCCAGCGGCCAGGACTC	3203	Hs.679517	GO:0003700|GO:0005634|GO:0006351|GO:0009952|GO:0043565|GO:0048704	homeobox protein Hox-A6
ASHGA5P019589	777.323	1293.76	2048.47	302.087	1459.03	1172.6	319.981	1531.75	1235.16	783.593	9.51969	10.4952	10.5183	8.74476	10.6129	10.3663	8.79285	10.3607	10.1459	9.40764	protein_coding	ENST00000576860	AC103702.1	GENCODE	427	chr17	+	46679852	46683772	CAGCCGCCAGCCGTTTCCTCTCCCTCGCCGGCCTCGGCGGAGATTCCAGGCCCTATAGAA
ASHGA5P001267	162.509	158.239	209.045	105.049	131.116	128.062	120.734	314.095	174.418	284.236	7.27296	7.32486	7.25099	7.31868	7.02311	7.00159	7.50592	8.04127	7.23587	7.89981	protein_coding	NM_018952	HOXB6	RefSeq	1686	chr17	-	46673098	46682334	TGCTCCACTCCGGTCTACCCGTGGATGCAGCGGATGAATTCGTGCAACAGTTCCTCCTTT	3216	Hs.98428	GO:0003700|GO:0005634|GO:0006351|GO:0006355|GO:0008595|GO:0034101|GO:0043565|GO:0048704	homeobox protein Hox-B6
ASHGA5P055442	60.1605	52.6374	82.3303	49.3574	48.7991	44.6077	68.3339	124.712	71.7775	149.413	5.85352	5.53314	5.922	6.29483	5.5439	5.38852	6.76878	6.70094	5.92159	6.96457	protein_coding	NM_153693	HOXC6	RefSeq	2072	chr12	+	54410641	54424607	GCGCGGCCGCCAGATCTACTCGCGGTACCAGACCCTGGAACTGGAGAAGGAATTTCACTT	3223	Hs.549040	GO:0003700|GO:0003714|GO:0005634|GO:0006351|GO:0006357|GO:0007275|GO:0009952|GO:0043565|GO:0048706	homeobox protein Hox-C6 isoform 2
ASHGA5P042958	665.055	994.539	1182.26	332.645	1176.41	1511.92	280.097	939.053	928.992	1058.82	9.29131	10.094	9.75448	8.87214	10.2918	10.766	8.6136	9.63753	9.72143	9.85224	protein_coding	NM_005523	HOXA11	RefSeq	2653	chr7	-	27220775	27224835	TATTTGCCAAGTTGTACTTACTACGTCTCGGGTCCAGATTTCTCCAGCCTCCCTTCTTTT	3207	Hs.249171	GO:0001501|GO:0001656|GO:0001658|GO:0001759|GO:0003700|GO:0005667|GO:0005730|GO:0005737|GO:0006351|GO:0007275|GO:0007501|GO:0009653|GO:0009952|GO:0009953|GO:0009954|GO:0010720|GO:0030326|GO:0032332|GO:0032993|GO:0042733|GO:0043234|GO:0043565|GO:0045893|GO:0048589|GO:0060351	homeobox protein Hox-A11
ASHGA5P053002	42.3199	64.0246	70.2609	38.7546	36.373	61.2236	24.7947	70.0014	56.3276	72.6245	5.3588	5.86222	5.69869	5.9828	5.10402	5.8755	5.49099	5.87698	5.55593	5.90463	protein_coding	NM_005522	HOXA1	RefSeq	2561	chr7	-	27132613	27135625	TAAATCAGGAAGCAGACGTAAGTGGTGGGTACCCCCAGTGCGCTCCCGCTGTTTACTCTG	3198	Hs.67397	GO:0003700|GO:0005515|GO:0005634|GO:0006351|GO:0007275|GO:0007605|GO:0007634|GO:0008045|GO:0009653|GO:0009952|GO:0021569|GO:0021570|GO:0021571|GO:0021599|GO:0021612|GO:0021754|GO:0021953|GO:0042473|GO:0043565|GO:0045944|GO:0048702|GO:0048839|GO:0048844|GO:0050795|GO:0050890|GO:0050905|GO:0060840|GO:0060876|GO:0090102|GO:0090103	homeobox protein Hox-A1 isoform a
ASHGA5P007331	40.6417	1239.73	68.764	45.8582	1268.86	1133.88	53.4273	35.1883	43.2383	29.7442	5.30351	10.4389	5.66568	6.19614	10.4089	10.3167	6.45428	4.90266	5.16979	4.6157	protein_coding	NM_024501	HOXD1	RefSeq	1991	chr2	+	177053306	177055635	AAGTGAAGAGGAATGCCTCTAAGAAAGGCAAACTCGCCGAGTATGGGGCCGCTAGCCCCT	3231	Hs.83465	GO:0003700|GO:0005634|GO:0006351|GO:0043565|GO:0048706	homeobox protein Hox-D1
ASHGA5P001621	56.989	123.272	80.3008	20.8684	135.849	195.288	23.5441	75.903	73.2578	67.9352	5.77221	6.93015	5.88479	5.17101	7.07327	7.64795	5.42633	5.99166	5.95375	5.80883	protein_coding	NM_002144	HOXB1	RefSeq	1014	chr17	-	46606806	46608272	ACTGGATGAAGGTTAAGAGAAACCCACCCAAGACAGCGAAGGTGTCAGAGCCAGGCCTGG	3211	Hs.99992	GO:0003677|GO:0003700|GO:0005634|GO:0005634|GO:0005730|GO:0005737|GO:0006351|GO:0006355|GO:0006355|GO:0007275|GO:0007389|GO:0009952|GO:0019904|GO:0021570|GO:0021571|GO:0021612|GO:0021754|GO:0043565|GO:0045944|GO:0048646|GO:0048704	homeobox protein Hox-B1
ASHGA5P032504	1633.84	771.998	619.752	359.655	791.055	1012.11	332.999	1121.71	1774.57	1355.91	10.601	9.72318	8.81947	8.97406	9.70286	10.1467	8.84386	9.89513	10.6891	10.2095	protein_coding	NM_002145	HOXB2	RefSeq	1614	chr17	-	46620018	46622393	GGAGACATTTCAAACTTCATCAATCAAGGAGTCGACATTAATTCCTCCTCCTCCTCCTTT	3212	Hs.514289	GO:0002011|GO:0003700|GO:0005634|GO:0006351|GO:0007275|GO:0008015|GO:0009952|GO:0009953|GO:0021569|GO:0021570|GO:0021612|GO:0043565|GO:0048704|GO:0048857	homeobox protein Hox-B2
ASHGA5P032509	103.912	80.2417	130.955	37.1457	48.3565	30.3723	25.856	104.769	99.1379	98.0895	6.6386	6.2344	6.58693	5.93127	5.53033	4.81224	5.54436	6.44881	6.38854	6.34666	protein_coding	NM_006361	HOXB13	RefSeq	3047	chr17	-	46802126	46806111	AGATGTGTTGCCAGGGAGAACAGAACCCACCAGGTCCCTTTTGGAAGGCAGCATTTGCAG	10481	Hs.66731	GO:0001525|GO:0003700|GO:0005667|GO:0006351|GO:0008544|GO:0009611|GO:0033574|GO:0040008|GO:0043565|GO:0060527|GO:0060743	homeobox protein Hox-B13
ASHGA5P028031	55.1361	54.5718	87.8391	24.6842	50.3752	72.9015	21.8166	90.802	86.5765	87.996	5.72713	5.59595	6.01038	5.39325	5.59241	6.14487	5.32881	6.25168	6.19781	6.18595	protein_coding	NM_173860	HOXC12	RefSeq	849	chr12	+	54348713	54350350	AACCGGAGAATGAAAAAGAAAAGACTTCTGTTGAGGGAGCAAGCTCTCTCCTTCTTTTAA	3228	Hs.381267	GO:0003700|GO:0005634|GO:0006351|GO:0007275|GO:0043565	homeobox protein Hox-C12
ASHGA5P028036	131.569	155.379	123.739	52.3485	145.889	146.443	52.0118	118.002	138.254	109.169	6.97694	7.29428	6.50625	6.37521	7.17954	7.21652	6.41729	6.62483	6.88936	6.50233	protein_coding	NM_004503	HOXC6	RefSeq	1681	chr12	+	54422193	54424607	TAGACCGACCAGGTAAAGGCAAAGGGATGAATTCCTACTTCACTAACCCTTCCTTATCCT	3223	Hs.549040	GO:0003700|GO:0003714|GO:0005634|GO:0006351|GO:0006357|GO:0007275|GO:0009952|GO:0043565|GO:0048706	homeobox protein Hox-C6 isoform 1
ASHGA5P028034	178.337	258.371	316.85	110.13	258.222	250.472	89.0952	282.629	222.443	293.4	7.40724	8.07943	7.85845	7.37616	8.03358	8.02908	7.11293	7.8878	7.59411	7.94483	protein_coding	NM_022658	HOXC8	RefSeq	2290	chr12	+	54402889	54406545	ACTAACAGTAGCGAAGGACAAGGCCACTTAAATCAAAACTCGTCTCCCAGCCTCATGTTT	3224	Hs.664500	GO:0000122|GO:0000976|GO:0003700|GO:0005634|GO:0006351|GO:0006355|GO:0007275|GO:0009952|GO:0030182|GO:0048705	homeobox protein Hox-C8
ASHGA5P028032	231.145	399.94	394.782	141.403	514.171	384.274	120.486	295.696	243.597	305.872	7.77508	8.73389	8.17868	7.71985	9.0485	8.68064	7.50155	7.95287	7.73508	8.01037	protein_coding	NM_017409	HOXC10	RefSeq	2017	chr12	+	54378945	54384062	GTAGTATTGCTCCTTAAAAACCCCTCTCTCTGAAAATGACATGCCCTCGCAATGTAACTC	3226	Hs.44276	GO:0001501|GO:0003700|GO:0006351|GO:0008284|GO:0009952|GO:0009954|GO:0019907|GO:0021520|GO:0030326|GO:0043565|GO:0050905	homeobox protein Hox-C10
ASHGA5P042953	555.739	858.148	784.011	309.016	971.673	1128.34	328.324	596.964	577.933	670.479	9.02955	9.8761	9.18613	8.77349	10.0091	10.3103	8.82632	8.97354	9.01127	9.17362	protein_coding	NM_002141	HOXA4	RefSeq	1728	chr7	-	27168125	27170399	TGCCCCCAGCGGCCCCGCGGCGCTGCGAGGCGGCCCCCGCCACCCCAGGCGTCCCGGCAG	3201	Hs.533357	GO:0003700|GO:0005634|GO:0006351|GO:0009653|GO:0009952|GO:0043565|GO:0048704	homeobox protein Hox-A4
ASHGA5P049726	1364.74	1548.89	2044.78	981.533	1585.51	1588.3	1084.86	2474.67	1437.17	2839.55	10.3369	10.7638	10.5158	10.3013	10.7431	10.8415	10.3692	11.0564	10.3777	11.314	protein_coding	NM_002146	HOXB3	RefSeq	3627	chr17	-	46626231	46651810	AAGTTGCCACCCACTGCCCAGGCCTCACCCAGCGATGCAGAAAGCCACCTACTACGACAA	3213	Hs.654560	GO:0000122|GO:0000979|GO:0001525|GO:0003700|GO:0005634|GO:0006351|GO:0009952|GO:0021546|GO:0021615|GO:0030878|GO:0048704|GO:0050767|GO:0051216|GO:0060216|GO:0060324	homeobox protein Hox-B3
ASHGA5P053009	247.034	408.977	427.998	129.729	492.853	537.465	115.083	320.848	369.414	386.896	7.87498	8.76509	8.28737	7.59703	8.9887	9.17992	7.4387	8.07079	8.35582	8.35372	protein_coding	NM_018951	HOXA10	RefSeq	2648	chr7	-	27210209	27213955	ATGTTTTGCACAAGAAATGTCAGCCAGAAAGGGCTATCTGCTCCCTTCGCCAAATTATCC	3206	Hs.110637	GO:0001501|GO:0003700|GO:0005515|GO:0005667|GO:0006351|GO:0007275|GO:0007283|GO:0009952|GO:0009954|GO:0030326|GO:0043565	homeobox protein Hox-A10
ASHGA5P028037	97.692	143.178	143.594	41.5082	155.578	132.443	30.0912	97.6937	128.938	147.281	6.54847	7.1643	6.72496	6.06928	7.27612	7.06257	5.73332	6.35363	6.78931	6.94205	protein_coding	NM_018953	HOXC5	RefSeq	1613	chr12	+	54426831	54429144	TATAAGCAGAGCCCCAATATCCCTGCCTATAACATGCAAACTTGTGGGAACTATGGATCG	3222		GO:0003700|GO:0005634|GO:0005730|GO:0006351|GO:0006357|GO:0009952|GO:0030054|GO:0043565|GO:0048706	homeobox protein Hox-C5
ASHGA5P009527	700.539	895.272	1044.91	228.511	1036.53	957.31	214.089	1148.67	768.284	1119.05	9.36165	9.93908	9.56056	8.3661	10.0983	10.0576	8.25349	9.93486	9.43926	9.93727	protein_coding	NM_153620	HOXA1	RefSeq	2358	chr7	-	27132613	27135625	TAAATCAGGAAGCAGACCCACCAAGAAGCCTGTCGCTCCCCCGCATCGGAGACATCTTCT	3198	Hs.67397	GO:0003700|GO:0005515|GO:0005634|GO:0006351|GO:0007275|GO:0007605|GO:0007634|GO:0008045|GO:0009653|GO:0009952|GO:0021569|GO:0021570|GO:0021571|GO:0021599|GO:0021612|GO:0021754|GO:0021953|GO:0042473|GO:0043565|GO:0045944|GO:0048702|GO:0048839|GO:0048844|GO:0050795|GO:0050890|GO:0050905|GO:0060840|GO:0060876|GO:0090102|GO:0090103	homeobox protein Hox-A1 isoform b
ASHGA5P020626	106.643	219.185	227.852	84.0973	174.548	213.158	84.9009	187.729	139.443	190.753	6.67418	7.82574	7.37561	7.01805	7.44801	7.78467	7.04812	7.29579	6.90178	7.32084	noncoding	ENST00000517723	HOXA11-AS	GENCODE	931	chr7	+	27225031	27228786	AGCTCCCCGGAGACAGAGGCACAGGGGCTGCCCTGCTGCTCACCGGTCCACCCATCTGCC
ASHGA5P022105	205.999	431.036	431.479	160.193	315.266	541.339	150.734	369.46	203.726	371.497	7.61165	8.8486	8.29919	7.88448	8.32513	9.19195	7.79199	8.27051	7.4616	8.29715	noncoding	ENST00000549329	HOXD-AS1	GENCODE	609	chr2	-	177041113	177042770	GTGTCCTCAGCGCTGTGAACAATGGAGCCATCAAAAAGGCCTTCTCCCAGCCTCCTCACC
ASHGA5P027320	172.743	225.899	307.482	123.821	282.875	255.268	101.83	214.775	185.112	197.25	7.36039	7.87641	7.81916	7.53699	8.16385	8.0568	7.28733	7.49089	7.32148	7.36775	noncoding	ENST00000513533	HOXC-AS2	GENCODE	504	chr12	-	54388991	54390569	GGGACGCCTTAACCAGCCCCTCTCAGTTGCAGATAACCCAATGAATGAAAGTGCAAATTC
ASHGA5P053008	178.439	102.128	92.6368	74.3586	70.9031	105.098	65.7352	115.168	219.234	90.3193	7.40831	6.62835	6.0913	6.84839	6.10949	6.70838	6.71776	6.58589	7.56912	6.22666	noncoding	ENST00000523790	HOXA-AS4	GENCODE	1129	chr7	+	27208712	27211384	AGCCAACCTAACCCTACCTGCTGTGACCAGGTGGAGGTGTGTGGTGGAAGGGGAAAGCCG
ASHGA5P020657	55.2433	89.4798	43.2382	22.6946	81.4659	70.6229	27.2475	65.239	73.2065	48.6915	5.72925	6.42384	5.0056	5.27972	6.31707	6.08817	5.61184	5.77629	5.95231	5.32746	noncoding	ENST00000518046	HOXA-AS2	GENCODE	422	chr7	+	27155023	27161792	CCAGCTCTCCGAAAAGGAAACGCCAAGACATAGAAAACCACGCTTTTCCCGTAGGAAGAA
ASHGA5P035444	217.183	198.03	59.1344	47.8044	182.443	161.1	45.6997	383.783	225.646	338.117	7.68916	7.67089	5.44622	6.25263	7.51622	7.35905	6.25978	8.32552	7.61424	8.163	noncoding	uc002ukl.1	AX747372	UCSC_knowngene	641	chr2	-	176992554	176993195	GTCCTTCAATCTTGCAAATGCCCAATTAAAAGATTATTATTGTCAATAAAGCCTTGGAGC
ASHGA5P027317	1044.56	117.59	2898.24	2209.85	134.781	139.116	2189.55	985.789	1070.39	937.013	9.95515	6.85204	11.0223	11.413	7.06243	7.13936	11.3248	9.70659	9.93281	9.67291	noncoding	ENST00000512916	HOXC-AS5	GENCODE	1408	chr12	-	54329111	54333427	GATACCCAGCTCTCTGCCTAAATCCTCTGTATGCAAATAAAGGTCTCTGCTTGTCTGTCT
ASHGA5P014844	126.32	264.448	265.476	81.3699	374.547	369.24	80.2041	121.345	112.488	195.787	6.91754	8.11182	7.6019	6.97438	8.57556	8.61731	6.97284	6.66391	6.58554	7.35671	noncoding	NR_033979	HOXD-AS1	RefSeq	3819	chr2	-	177037923	177053686	CGTACTCCAGATCTGGGGACCCTTCACCTGCCTCTACTACTGCAAATGATTGGATATTCG
ASHGA5P043571	102.775	189.103	155.067	59.0317	222.142	246.359	52.4014	116.431	151.013	102.988	6.62159	7.60379	6.82821	6.53435	7.80356	8.00613	6.42672	6.60485	7.02117	6.41777	noncoding	ENST00000519694	HOXA-AS4	GENCODE	441	chr7	+	27208237	27210992	AGACTTCCCAACCTCTACTTGAGCCGCAGAGGAAAGTGAGACCCCCTAGGCTCTCCTGAA
ASHGA5P015895	4531.81	5240.32	5420.9	1850.6	5954.37	6345.18	1899.74	4394.78	4778.78	4700.19	12.0677	12.5128	11.9305	11.1552	12.6432	12.822	11.1253	11.8983	12.1211	12.0259	noncoding	NR_047517	HOTAIR	RefSeq	2370	chr12	-	54356091	54368740	GAAGGAAAGCCCTCCAGCCTCCAGGCCCTGCCTTCTGCCTGCACATTCTGCCCTGATTTC
ASHGA5P025038	13354.4	20513.2	19767.6	5615.75	22224.6	22643.5	5787.69	17235.3	16030.4	20379.7	13.6318	14.4332	13.7902	12.7463	14.4754	14.6341	12.7092	13.9173	13.9173	14.2308	noncoding	hsa-mir-615	MI0003628	mirbase	96	chr12	+	54427733	54427829	ATCTCGAGGGTGCTTATTGTTCGGTCCGAGCCTGGGTCTCCCTCTTCCCCCCAACCCCCC
ASHGA5P023235	47.8847	39.2302	98.0976	28.077	72.2467	79.4355	19.8021	58.4264	53.214	77.9253	5.53519	5.027	6.17192	5.5615	6.13812	6.28224	5.19791	5.62156	5.46919	6.01015	noncoding	ENST00000575202	CTD-2377D24.8	GENCODE	618	chr17	+	46760728	46781844	TTCTCTACAGGTATTGACTGCTGCCTCATGAAGGCTGGTCCTGTCTCTATAGTGAATATT
ASHGA5P053004	861.692	1246.46	1178.09	437.565	1356.9	1171.31	474.169	1052.61	1072.71	999.807	9.67088	10.4509	9.74947	9.21854	10.5173	10.3636	9.27933	9.80488	9.93515	9.76752	noncoding	ENST00000517635	HOXA-AS2	GENCODE	2455	chr7	+	27154966	27162996	TGTAAAATAAATACATACTCCATCTCCACACCCATACTTTCTCCTTTTTCTTTCTTTTTT
ASHGA5P020930	53.8603	94.0312	41.0737	20.82	64.6997	65.397	28.9699	60.5123	46.8642	58.2504	5.69378	6.50308	4.92827	5.16891	5.96765	5.97291	5.68957	5.67358	5.28908	5.58767	noncoding	ENST00000522193	HOXA-AS2	GENCODE	339	chr7	+	27153554	27161818	ACCGACTTGGGAAAAGGAAACGCCAAGACATAGAAAACCACGCTTTTCCCGTAGGAAGAA
ASHGA5P024128	26.5106	61.2004	76.888	47.4394	48.6043	42.4959	38.4847	57.267	39.5408	49.8631	4.68983	5.79078	5.82758	6.24269	5.53807	5.31248	6.0468	5.59324	5.03608	5.35971	noncoding	hsa-mir-196b	MI0001150	mirbase	84	chr7	-	27209098	27209182	CCTGTTGTTGGGATCCACCTTTCTCTCGACAGCACGACACTGCCTTCATTACTTCAGTTG
ASHGA5P049725	287.385	93.9975	42.4748	22.2408	132.571	87.7129	25.8835	220.495	252.923	187.889	8.08356	6.50277	4.97928	5.25494	7.03864	6.43439	5.54574	7.52916	7.7886	7.29452	noncoding	ENST00000504972	HOXB-AS1	GENCODE	680	chr17	+	46620912	46623449	CGAAAGAGGCTTCCACTCTTTGAAAAAGGTCAGTATTAAGGTGAAAATAAGAAAGAGATT
ASHGA5P033186	972.842	1389.56	1487.37	444.921	1640.97	1909.15	341.189	1312.77	1395.57	1562.16	9.85607	10.6002	10.0776	9.24154	10.7935	11.115	8.874	10.1313	10.3262	10.4241	noncoding	ENST00000478824	CTD-2377D24.6	GENCODE	1436	chr17	+	46782564	46784708	TATAAAGTAAAAAGATCTTTCTCTCACACTGTCTCCACCTCTCCTGGTCTCACCGTTGTG
ASHGA5P022204	188.72	355.462	145.669	93.5593	293.563	318.52	115.367	243.335	195.447	339.392	7.48307	8.55453	6.74477	7.161	8.21769	8.39175	7.44122	7.67278	7.40142	8.16962	noncoding	ENST00000552156	HOXD-AS1	GENCODE	576	chr2	-	177041199	177042811	TCTAAGGACGGCGCTGTGAACAATGGAGCCATCAAAAAGGCCTTCTCCCAGCCTCCTCAC
ASHGA5P015991	144.665	134.845	198.078	69.7834	156.673	153.73	65.8189	161.611	173.977	177.52	7.10652	7.06917	7.1705	6.76126	7.28438	7.28907	6.7196	7.07935	7.23185	7.20985	noncoding	ENST00000425595	HOTAIR	GENCODE	572	chr12	-	54357585	54360414	TTCTTTGCTAGCTGCCCGGGTCCTGCTCCGCTTCGCAGTGGAATGGAACGGATTTAGAAG
ASHGA5P035445	82.6149	161.796	73.5556	38.8023	165.539	152.047	38.3737	904.875	108.954	858.98	6.31813	7.3617	5.76373	5.98457	7.36949	7.27241	6.04365	9.58471	6.5337	9.53446	noncoding	NR_038435	HOXD-AS2	RefSeq	692	chr2	-	176999568	177001826	GACACAAGAAGCTTGGATGTGAAATAGCACTTCCTTCTGTGTTACAGAATAAAACAATAT
ASHGA5P050711	61.5028	104.297	85.9179	35.9239	69.6859	59.0561	33.07	85.1743	55.8324	73.2682	5.88761	6.66334	5.97981	5.88685	6.08325	5.82002	5.85721	6.15991	5.54074	5.9171	noncoding	ENST00000447538	HOXD-AS1	GENCODE	558	chr2	-	177041107	177042812	AGGGGCCCGGGGCGCCCTGAAACGGGGTCCACGTCAGCCCGCTCCCGAGCGTGTCCTCAG
ASHGA5P019075	360.182	538.794	955.082	122.235	572.293	181.823	116.376	917.144	473.828	1019.24	8.42041	9.19065	9.44348	7.51842	9.21794	7.54677	7.45481	9.60297	8.72355	9.79883	noncoding	NR_033201	HOXB-AS3	RefSeq	570	chr17	+	46667822	46683774	TCCAGTAAGAAGTTGGGCCAAGCTGGAAGGGATTGACCGGCCGTTTCCTCTCCCTCGCCG
ASHGA5P036267	1664.42	2489.64	2443.64	1784.66	2441.13	1956.98	1916.74	2400.45	1574.44	2207.37	10.6258	11.4644	10.782	11.1107	11.3923	11.1582	11.1404	11.0185	10.511	10.9502	noncoding	ENST00000426615	AC009336.24	GENCODE	1122	chr2	+	177042444	177043737	GAAGTAGGCTAAGACTGCTGTTGAACTTGAAGCTAAACTTGAATGCCATTTAAAATAACA
ASHGA5P018724	87.9086	272.236	75.2121	49.9191	250.046	203.444	39.9394	69.3963	84.8483	89.8473	6.41026	8.15363	5.7948	6.30813	7.98606	7.71123	6.09122	5.86524	6.17012	6.21821	noncoding	ENST00000456876	HOXD-AS1	GENCODE	636	chr2	-	177041199	177042853	TGCTTCCCAGTTTCTGAAAGAAGGACCAAAGTAATGCCAAGAACTCCCAGATGAAGAGGA
ASHGA5P042959	61.257	68.9031	118.187	50.2855	94.0775	95.9081	38.1233	89.2376	85.363	85.6732	5.88073	5.98478	6.4348	6.31668	6.53513	6.57069	6.03543	6.22554	6.17992	6.14691	noncoding	ENST00000523331	RP1-170O19.14	GENCODE	556	chr7	-	27226191	27233067	TCTCAAGAAAGCTAGACTCAGAGTATTGCTATGGCCTCTCTCTATCCTTAGCACAAACCT
ASHGA5P022004	206.838	343.089	260.766	84.4716	437.249	423.895	61.7942	204.207	311.05	221.435	7.61761	8.49745	7.57764	7.02374	8.80475	8.83105	6.64099	7.41749	8.08467	7.53722	noncoding	ENST00000546798	HOXD-AS1	GENCODE	581	chr2	-	177041113	177042853	GTGTCCTCAGATCTGGGGACCCTTCACCTGCCTCTACTACTGCAAATGATTGGATATTCG
ASHGA5P020875	11884.4	17665.5	18321.7	4806.75	21029.4	21029.9	5442.77	16898	13095.7	17071.9	13.4498	14.2129	13.6915	12.5198	14.3979	14.5194	12.6152	13.8901	13.5816	13.9654	noncoding	ENST00000521231	HOXA-AS3	GENCODE	621	chr7	+	27187101	27192322	GTTGGACTGTTGGTAGAAACAAGAATTCCACCCACGCACCTATTCCCCCTCCCAGCGCTT
ASHGA5P016768	3506.93	908.737	4570.11	3233.99	790.071	755.172	3468.49	2655.75	3736.74	2701.71	11.675	9.95921	11.6763	11.9801	9.69942	9.69717	11.9997	11.1604	11.7317	11.2425	noncoding	NR_038367	HOTAIRM1	RefSeq	783	chr7	+	27135712	27139877	CTGGCGAGAGGTCTGTTTTGCCTGAACCCATCAACAGCTGGGAGATTAATCAACCACACT
ASHGA5P019549	420.565	500.348	435.327	130.101	505.975	526.439	123.529	381.533	507.343	442.115	8.63761	9.08329	8.31194	7.60103	9.02496	9.14989	7.52866	8.31724	8.81572	8.55299	noncoding	ENST00000491264	HOXB-AS3	GENCODE	478	chr17	+	46679499	46683756	GAGCTGGCAAAACCCACTAACCAACCAGGAGAACACAGACCCGCCGTTTCCTCTCCCTCG
ASHGA5P050712	82.9019	86.6925	117.936	35.1656	89.0856	117.651	52.9944	127.194	109.661	117.134	6.32406	6.37085	6.43131	5.85785	6.45005	6.87719	6.44309	6.72817	6.54554	6.60072	noncoding	ENST00000417086	HOXD-AS1	GENCODE	984	chr2	-	177040721	177053268	GAGAGCCGTCGCGACCGGGGGCTGCCTGGGCAAGGGCGGGGCGAGAGGGCAGAACGCCTG
ASHGA5P015937	110.052	179.255	157.486	70.398	161.958	149.785	55.5261	168.919	124.766	180.442	6.72265	7.52202	6.85138	6.77228	7.33245	7.24822	6.50547	7.14478	6.74282	7.23487	noncoding	ENST00000425005	HOXD-AS1	GENCODE	623	chr2	-	177041207	177053207	ACTGGAAAGAGGGCAGCGCTGTGAACAATGGAGCCATCAAAAAGGCCTTCTCCCAGCCTC
ASHGA5P033181	101.536	138.961	106.305	41.7446	158.131	154.465	35.0455	97.2314	115.721	111.083	6.60539	7.11745	6.28512	6.07626	7.29706	7.29579	5.93067	6.34695	6.62835	6.53004	noncoding	ENST00000466037	HOXB-AS3	GENCODE	522	chr17	+	46673800	46683756	TGAGCAGTTTGCTCTCCTTTTTCCACTTCATGCGTCGGTTCTGGAACCATATCTTGATCT
ASHGA5P043562	232.758	70.4608	265.832	133.458	49.1164	56.8104	146.351	192.184	203.004	177.92	7.78603	6.02365	7.60397	7.63957	5.5524	5.76243	7.75449	7.32906	7.45719	7.21344	noncoding	ENST00000428939	HOTAIRM1	GENCODE	889	chr7	+	27138457	27139758	GAGGATTTTTATTTGTGCATGTGTTCCTGCAATTGATCTCTTTGATGACATTCTCATTCA
ASHGA5P053005	64.9513	73.6849	38.1517	25.6527	82.9048	64.5958	20.2627	55.7619	64.9651	64.502	5.96559	6.09451	4.81858	5.44354	6.34216	5.95396	5.22765	5.55622	5.77198	5.73436	noncoding	uc003syl.3	BC035889	UCSC_knowngene	2020	chr7	+	27161537	27168379	GCAAGTAAGAAAAACTAACATGTCACACCTACCATCAAGGTCTACACATCTTAAGAATTA
