# Supplementary material for: Long Noncoding RNAs Expression Patterns Associated with Chemo Response to Cisplatin Based Chemotherapy in Lung Squamous Cell Carcinoma Patients
Source: PLoS One. 2014 Sep 24;9(9):e108133. doi: 10.1371/journal.pone.0108133 (PMC4176963; doi:10.1371/journal.pone.0108133)
Supplement: Table S5 — LincRNAs and their nearby coding gene data. (XLS) [file pone.0108133.s005.xls]

## Sheet: A vs B
# Condition pairs: A vs B # Fold Change cut-off: 2.0 # P-value cut-off: 0.05 This table contains the differentially expressed lincRNA and nearby coding gene pairs (distance < 300 kb). # Column A: seqname, the sequence identifier. # Column B: GeneSymbol, the symbol of the LncRNA. # Column C: P-value - LncRNAs, it is calculated by t-test. # Column D: Fold change - LncRNAs, the ratio of normalized i…
seqname	GeneSymbol	P-value - LncRNAs	Fold change - LncRNAs	Regulation - LncRNAs	source	RNAlength	Chrom	Strand	txStart	txEnd	GenomeRelationship	NearbyGene	NearbyGeneSymbol	NearbyProteinName	P-value - mRNAs	Fold change - mRNAs	Regulation - mRNAs	NearbyGeneChrom	NearbyGeneStrand	NearbyGenetxStart	NearbyGenetxEnd
AI767017		0.00407817	2.29621	up	LincRNAs identified by Khalil et al	415	chr4	-	56782130	56814048	downstream	NM_001024924	EXOC1	exocyst complex component 1 isoform 1	7.69052e-05	2.77195	down	chr4	+	56719815	56771244
AI767017		0.00407817	2.29621	up	LincRNAs identified by Khalil et al	415	chr4	-	56782130	56814048	downstream	NM_178237	EXOC1	exocyst complex component 1 isoform 2	0.000108394	2.20198	down	chr4	+	56719815	56771244
AK055531		0.0202455	2.40269	up	RNAdb	1954	chr20	+	55736877	55738831	downstream	NM_001719	BMP7	bone morphogenetic protein 7 precursor	0.0222577	6.6382	down	chr20	-	55743808	55841707
AK056943R		0.000972254	3.77448	up	LincRNAs identified by Khalil et al	1856	chr20	-	23128722	23130576	upstream	ENST00000347397	CSTL1	cystatin-like 1 [Source:HGNC Symbol;Acc:15958]	0.0156555	3.18436	up	chr20	+	23420321	23425567
AL080072		0.00512616	4.957	up	NRED	1322	chr1	+	92654807	92656269	downstream	NM_024813	RPAP2	putative RNA polymerase II subunit B1 CTD phosphatase RPAP2	0.000298495	2.47543	down	chr1	+	92764521	92853732
AW028711		0.00202147	2.33364	up	LincRNAs identified by Khalil et al	377	chr18	+	61034977	61048862	downstream	ENST00000283752	SERPINB3	serpin peptidase inhibitor, clade B (ovalbumin), member 3 [Source:HGNC Symbol;Acc:10569]	0.00738432	3.18485	down	chr18	-	61322430	61329197
AW028711		0.00202147	2.33364	up	LincRNAs identified by Khalil et al	377	chr18	+	61034977	61048862	downstream	NM_002639	SERPINB5	serpin B5	0.00820396	37.1398	down	chr18	+	61144143	61172318
AW028711		0.00202147	2.33364	up	LincRNAs identified by Khalil et al	377	chr18	+	61034977	61048862	downstream	NM_004869	VPS4B	vacuolar protein sorting-associated protein 4B	9.69317e-05	2.20921	down	chr18	-	61056424	61089752
AW028711		0.00202147	2.33364	up	LincRNAs identified by Khalil et al	377	chr18	+	61034977	61048862	downstream	NM_012397	SERPINB13	serpin B13	0.000585128	50.6883	down	chr18	+	61254533	61266433
BC042589		0.0404647	2.79859	up	RNAdb	3223	chr6	+	26172304	26175512	downstream	ENST00000356350	HIST1H2BH	histone cluster 1, H2bh [Source:HGNC Symbol;Acc:4755]	0.0022019	8.08439	down	chr6	+	26251878	26252303
BC042589		0.0404647	2.79859	up	RNAdb	3223	chr6	+	26172304	26175512	downstream	NM_003530	HIST1H3D	histone H3.1	0.026116	4.56072	down	chr6	-	26197011	26199464
BC042589		0.0404647	2.79859	up	RNAdb	3223	chr6	+	26172304	26175512	upstream	NM_003542	HIST1H4C	histone H4	0.000633787	3.16992	down	chr6	+	26104175	26104565
BC043009		0.00496722	2.522	up	NRED	1261	chr10	-	33176190	33177408	upstream	NM_003873	NRP1	neuropilin-1 isoform a precursor	0.0129673	2.38929	up	chr10	-	33466418	33623833
BI089392		0.0100365	5.19833	down	LincRNAs identified by Khalil et al	895	chr12	+	85736249	86096782	upstream	NM_001079910	LRRIQ1	leucine-rich repeat and IQ domain-containing protein 1	0.00520125	3.5438	up	chr12	+	85430098	85638883
BX093283		0.0114484	3.08905	up	LincRNAs identified by Khalil et al	508	chr13	+	73596366	73596862	downstream	NM_001730	KLF5	Krueppel-like factor 5	1.17927e-05	4.04594	down	chr13	+	73633141	73651676
chr12:53675775-53689275-	chr12:53675775-53689275	0.0439884	2.36151	up	LincRNAs identified by Khalil et al	13500	chr12	-	55389508	55403008	downstream	NM_058173	MUCL1	mucin-like protein 1 precursor	0.018508	3.97904	down	chr12	+	55248298	55252174
chr2:120864150-120877825-	chr2:120864150-120877825	0.0116436	2.17458	down	LincRNAs identified by Khalil et al	13675	chr2	-	121147680	121161355	downstream	NM_002881	RALB	ras-related protein Ral-B	0.000733964	2.41056	down	chr2	+	121010413	121052286
DB297942		0.00169597	4.89136	up	LincRNAs identified by Khalil et al	541	chr10	-	27248588	27249127	downstream	NM_001178119	ABI1	abl interactor 1 isoform f	0.0235335	2.89104	down	chr10	-	27035524	27150016
DB297942		0.00169597	4.89136	up	LincRNAs identified by Khalil et al	541	chr10	-	27248588	27249127	upstream	NM_145698	ACBD5	acyl-CoA-binding domain-containing protein 5 isoform 1	0.00855643	3.19196	up	chr10	-	27484142	27529808
DN831128R		0.0227727	3.54501	down	LincRNAs identified by Khalil et al	548	chr19	+	15687343	15694207	downstream	NM_023944	CYP4F12	cytochrome P450 4F12	0.0340786	4.93354	down	chr19	+	15783827	15807984
ENST00000270443	ZNF702P	4.99252e-05	3.22244	up	GENCODE	2990	chr19	-	53471503	53496777	upstream	NM_173857	VN1R4	vomeronasal type-1 receptor 4	0.0494516	2.11253	up	chr19	-	53770012	53770918
ENST00000326333	KRT17P2	0.000584088	24.0904	down	GENCODE	1174	chr17	+	18330174	18333941	upstream	NM_004169	SHMT1	serine hydroxymethyltransferase, cytosolic isoform 1	0.00352795	2.42334	down	chr17	-	18231186	18266856
ENST00000326333	KRT17P2	0.000584088	24.0904	down	GENCODE	1174	chr17	+	18330174	18333941	upstream	NM_148918	SHMT1	serine hydroxymethyltransferase, cytosolic isoform 2	0.00276156	3.07695	down	chr17	-	18231186	18266856
ENST00000326734	FAM87B	0.00777862	3.18995	down	GENCODE	1944	chr1	+	752750	755214	downstream	NM_005101	ISG15	ubiquitin-like protein ISG15 precursor	0.0050727	2.91771	down	chr1	+	948846	949919
ENST00000326734	FAM87B	0.00777862	3.18995	down	GENCODE	1944	chr1	+	752750	755214	downstream	NM_021170	HES4	transcription factor HES-4 isoform 2	0.00684965	3.25856	down	chr1	-	934341	935552
ENST00000348993	SCAND2	8.09377e-05	2.21755	down	GENCODE	3961	chr15	+	85174681	85185695	downstream	NM_021077	NMB	neuromedin-B isoform 1 preproprotein	1.33214e-05	6.90145	down	chr15	-	85198359	85201802
ENST00000348993	SCAND2	8.09377e-05	2.21755	down	GENCODE	3961	chr15	+	85174681	85185695	downstream	NM_205858	NMB	neuromedin-B isoform 2 preproprotein	1.51456e-05	6.29411	down	chr15	-	85198359	85201802
ENST00000381977	RP1-59D14.3	0.000156546	2.23723	down	GENCODE	490	chr17	-	2310306	2319143	downstream	NM_018128	TSR1	pre-rRNA-processing protein TSR1 homolog	0.00131191	2.60801	down	chr17	-	2225981	2240678
ENST00000381977	RP1-59D14.3	0.000156546	2.23723	down	GENCODE	490	chr17	-	2310306	2319143	upstream	ENST00000435359	KIAA0664	KIAA0664 [Source:HGNC Symbol;Acc:29094]	0.000164244	2.21942	down	chr17	-	2592679	2614927
ENST00000381977	RP1-59D14.3	0.000156546	2.23723	down	GENCODE	490	chr17	-	2310306	2319143	upstream	NM_000430	PAFAH1B1	platelet-activating factor acetylhydrolase IB subunit alpha	0.0214125	2.37146	down	chr17	+	2496922	2588909
ENST00000395215	RP11-24M17.5	0.0129963	2.57465	up	GENCODE	1184	chr15	+	76067893	76075544	downstream	NM_001145335	UBE2Q2	ubiquitin-conjugating enzyme E2 Q2 isoform 2	0.00115867	2.09326	down	chr15	+	76136384	76193388
ENST00000395215	RP11-24M17.5	0.0129963	2.57465	up	GENCODE	1184	chr15	+	76067893	76075544	downstream	NM_138573	NRG4	pro-neuregulin-4, membrane-bound isoform	0.0293269	3.08504	down	chr15	-	76234327	76304785
ENST00000395215	RP11-24M17.5	0.0129963	2.57465	up	GENCODE	1184	chr15	+	76067893	76075544	downstream	NM_173469	UBE2Q2	ubiquitin-conjugating enzyme E2 Q2 isoform 1	0.00133968	2.2112	down	chr15	+	76135621	76193388
ENST00000395215	RP11-24M17.5	0.0129963	2.57465	up	GENCODE	1184	chr15	+	76067893	76075544	upstream	ENST00000308508	CSPG4	chondroitin sulfate proteoglycan 4 [Source:HGNC Symbol;Acc:2466]	0.00692717	3.37057	up	chr15	-	75966662	76005189
ENST00000399966	WASIR1	0.00503417	2.93023	up	GENCODE	1054	chrX	-	155244287	155246502	downstream	NM_001145149	VAMP7	vesicle-associated membrane protein 7 isoform 2	0.010202	2.408	down	chrX	+	155110942	155173433
ENST00000411450	RP11-526D8.7	0.00843899	3.332	up	GENCODE	549	chr9	+	95644848	95647333	upstream	NM_015250	BICD2	protein bicaudal D homolog 2 isoform 2	0.00428534	3.33247	down	chr9	-	95473644	95527083
ENST00000411453	RP11-112L6.4	0.0105232	2.74466	up	GENCODE	573	chr20	+	48789126	48793096	upstream	NM_005985	SNAI1	zinc finger protein SNAI1	0.00822538	2.13124	up	chr20	+	48599512	48605420
ENST00000411453	RP11-112L6.4	0.0105232	2.74466	up	GENCODE	573	chr20	+	48789126	48793096	upstream	NM_199129	TMEM189	transmembrane protein 189 isoform 1	0.0106158	2.00271	down	chr20	-	48740273	48770335
ENST00000411595	RP4-737E23.2	4.08341e-06	9.90689	down	GENCODE	556	chr20	+	23168764	23170944	downstream	ENST00000347397	CSTL1	cystatin-like 1 [Source:HGNC Symbol;Acc:15958]	0.0156555	3.18436	up	chr20	+	23420321	23425567
ENST00000412639	RP3-510D11.2	0.00258407	3.6561	down	GENCODE	269	chr1	+	9242270	9243855	upstream	NM_001135585	SLC2A5	solute carrier family 2, facilitated glucose transporter member 5 isoform 2	0.00695293	3.61756	up	chr1	-	9101426	9129887
ENST00000412639	RP3-510D11.2	0.00258407	3.6561	down	GENCODE	269	chr1	+	9242270	9243855	upstream	NM_001215	CA6	carbonic anhydrase 6 isoform 1 precursor	0.000223495	2.10868	up	chr1	+	9005892	9035148
ENST00000414039	RP11-148B18.4	0.00330135	2.07567	up	GENCODE	592	chr1	-	94784034	94790125	downstream	NM_004815	ARHGAP29	rho GTPase-activating protein 29	0.0402679	2.8691	up	chr1	-	94634462	94703307
ENST00000416764	RP11-443P15.2	0.00565392	2.60099	down	GENCODE	1192	chr3	+	185677757	185693547	upstream	NM_004593	TRA2B	transformer-2 protein homolog beta isoform 1	0.000684467	2.05241	down	chr3	-	185632357	185655924
ENST00000416930	RP11-1C1.7	0.00911105	11.2291	up	GENCODE	483	chr5	+	10479482	10482421	upstream	NM_031916	ROPN1L	ropporin-1-like protein	0.0158335	4.02066	up	chr5	+	10441973	10465138
ENST00000417089	H19	0.0117802	18.9491	down	GENCODE	1444	chr11	-	2016463	2018255	downstream	NM_001170820	IFITM10	interferon-induced transmembrane protein 10	2.17237e-07	3.39432	down	chr11	-	1753639	1771824
ENST00000417089	H19	0.0117802	18.9491	down	GENCODE	1444	chr11	-	2016463	2018255	downstream	NM_006757	TNNT3	troponin T, fast skeletal muscle isoform 1	0.021174	2.25019	up	chr11	+	1940798	1959936
ENST00000417299	RP1-278O22.1	5.86673e-05	16.6859	down	GENCODE	438	chr20	+	10733737	10734614	upstream	NM_000214	JAG1	protein jagged-1 precursor	0.000465535	4.78453	down	chr20	-	10618331	10654694
ENST00000419422	RP11-132A1.4	0.00037224	2.00095	down	GENCODE	705	chr7	+	100951626	100954266	downstream	NM_001130820	RABL5	rab-like protein 5 isoform b	0.00187636	2.27586	up	chr7	-	100956647	100965093
ENST00000419422	RP11-132A1.4	0.00037224	2.00095	down	GENCODE	705	chr7	+	100951626	100954266	downstream	NM_001130822	RABL5	rab-like protein 5 isoform c	0.000148768	2.50945	up	chr7	-	100956647	100965093
ENST00000419422	RP11-132A1.4	0.00037224	2.00095	down	GENCODE	705	chr7	+	100951626	100954266	downstream	NM_022777	RABL5	rab-like protein 5 isoform a	0.0013894	2.36501	up	chr7	-	100956647	100965093
ENST00000419422	RP11-132A1.4	0.00037224	2.00095	down	GENCODE	705	chr7	+	100951626	100954266	upstream	ENST00000223095	SERPINE1	serpin peptidase inhibitor, clade E (nexin, plasminogen activator inhibitor type 1), member 1 [Source:HGNC Symbol;Acc:8583]	0.00707659	2.82786	up	chr7	+	100770369	100782547
ENST00000419422	RP11-132A1.4	0.00037224	2.00095	down	GENCODE	705	chr7	+	100951626	100954266	upstream	ENST00000308344	CLDN15	claudin 15 [Source:HGNC Symbol;Acc:2036]	0.0118699	2.14157	up	chr7	-	100875372	100881227
ENST00000419422	RP11-132A1.4	0.00037224	2.00095	down	GENCODE	705	chr7	+	100951626	100954266	upstream	NM_001084	PLOD3	procollagen-lysine,2-oxoglutarate 5-dioxygenase 3 precursor	0.0174085	2.16365	up	chr7	-	100849257	100861011
ENST00000419578	RP1-13P20.6	0.0252117	3.25521	down	GENCODE	1997	chr1	-	152902515	152921686	downstream	ENST00000368775	C1orf68	chromosome 1 open reading frame 68 [Source:HGNC Symbol;Acc:29468]	0.0284226	4.97293	down	chr1	+	152691997	152692905
ENST00000419578	RP1-13P20.6	0.0252117	3.25521	down	GENCODE	1997	chr1	-	152902515	152921686	downstream	NM_178353	LCE1E	late cornified envelope protein 1E	1.10964e-05	2.53975	down	chr1	+	152758752	152760901
ENST00000419578	RP1-13P20.6	0.0252117	3.25521	down	GENCODE	1997	chr1	-	152902515	152921686	upstream	ENST00000360379	SPRR2D	small proline-rich protein 2D [Source:HGNC Symbol;Acc:11264]	3.50409e-05	104.875	down	chr1	-	153012200	153013594
ENST00000419578	RP1-13P20.6	0.0252117	3.25521	down	GENCODE	1997	chr1	-	152902515	152921686	upstream	ENST00000368744	PRR9	proline rich 9 [Source:HGNC Symbol;Acc:32057]	0.000125507	3.40075	down	chr1	+	153190059	153191793
ENST00000419578	RP1-13P20.6	0.0252117	3.25521	down	GENCODE	1997	chr1	-	152902515	152921686	upstream	ENST00000368750	SPRR2E	small proline-rich protein 2E [Source:HGNC Symbol;Acc:11265]	0.00454365	127.543	down	chr1	-	153065610	153067001
ENST00000419578	RP1-13P20.6	0.0252117	3.25521	down	GENCODE	1997	chr1	-	152902515	152921686	upstream	NM_001014450	SPRR2F	small proline-rich protein 2F	0.00163539	64.7868	down	chr1	-	153084612	153085989
ENST00000419578	RP1-13P20.6	0.0252117	3.25521	down	GENCODE	1997	chr1	-	152902515	152921686	upstream	NM_001017418	SPRR2B	small proline-rich protein 2B	0.00098409	85.0172	down	chr1	-	153042717	153044084
ENST00000419578	RP1-13P20.6	0.0252117	3.25521	down	GENCODE	1997	chr1	-	152902515	152921686	upstream	NM_003125	SPRR1B	cornifin-B	9.7196e-05	138.338	down	chr1	+	153003678	153005376
ENST00000419578	RP1-13P20.6	0.0252117	3.25521	down	GENCODE	1997	chr1	-	152902515	152921686	upstream	NM_005988	SPRR2A	small proline-rich protein 2A	0.00511916	93.7273	down	chr1	-	153028595	153029988
ENST00000419578	RP1-13P20.6	0.0252117	3.25521	down	GENCODE	1997	chr1	-	152902515	152921686	upstream	NM_173080	SPRR4	small proline-rich protein 4	0.0035416	4.8116	down	chr1	+	152943127	152945069
ENST00000419624	AC005392.13	0.00230917	3.6459	down	GENCODE	500	chr19	+	43657430	43665014	downstream	ENST00000244333	LYPD3	LY6/PLAUR domain containing 3 [Source:HGNC Symbol;Acc:24880]	0.00126324	24.7841	down	chr19	-	43964945	43969831
ENST00000419624	AC005392.13	0.00230917	3.6459	down	GENCODE	500	chr19	+	43657430	43665014	downstream	NM_002781	PSG5	pregnancy-specific beta-1-glycoprotein 5 precursor	0.0116398	4.58257	down	chr19	-	43671894	43690688
ENST00000419624	AC005392.13	0.00230917	3.6459	down	GENCODE	500	chr19	+	43657430	43665014	upstream	NM_001031850	PSG6	pregnancy-specific beta-1-glycoprotein 6 isoform b precursor	0.0154114	2.03002	down	chr19	-	43406233	43422076
ENST00000419624	AC005392.13	0.00230917	3.6459	down	GENCODE	500	chr19	+	43657430	43665014	upstream	NM_031246	PSG2	pregnancy-specific beta-1-glycoprotein 2 precursor	0.00749411	2.23529	down	chr19	-	43568361	43586893
ENST00000419963	PCBP1-AS1	0.0180372	2.36111	up	GENCODE	564	chr2	-	70223825	70313405	downstream	NM_002357	MXD1	max dimerization protein 1 isoform 1	0.00387717	3.71194	down	chr2	+	70142172	70170076
ENST00000419963	PCBP1-AS1	0.0180372	2.36111	up	GENCODE	564	chr2	-	70223825	70313405	downstream	NM_152792	ASPRV1	retroviral-like aspartic protease 1 precursor	7.60991e-08	35.9857	down	chr2	-	70187223	70189397
ENST00000420642	AC118138.2	0.0075387	2.89541	down	GENCODE	950	chr7	+	74765875	74789332	downstream	NM_198924	TRIM73	tripartite motif-containing protein 73	0.000937531	2.02901	down	chr7	+	75024902	75034888
ENST00000421619	RP11-114B7.6	0.00123105	3.31982	down	GENCODE	395	chr1	-	33183334	33190838	downstream	ENST00000373484	SYNC	syncoilin, intermediate filament protein [Source:HGNC Symbol;Acc:28897]	1.7317e-06	2.82998	down	chr1	-	33145506	33168361
ENST00000421619	RP11-114B7.6	0.00123105	3.31982	down	GENCODE	395	chr1	-	33183334	33190838	downstream	NM_178547	ZBTB8OS	protein archease	0.00864771	2.04863	down	chr1	-	33087306	33116185
ENST00000421619	RP11-114B7.6	0.00123105	3.31982	down	GENCODE	395	chr1	-	33183334	33190838	upstream	NM_001127361	RNF19B	E3 ubiquitin-protein ligase RNF19B isoform b	0.00220358	2.52065	down	chr1	-	33402049	33430286
ENST00000421619	RP11-114B7.6	0.00123105	3.31982	down	GENCODE	395	chr1	-	33183334	33190838	upstream	NM_033504	TMEM54	transmembrane protein 54	7.83132e-06	4.78308	down	chr1	-	33360195	33366953
ENST00000421619	RP11-114B7.6	0.00123105	3.31982	down	GENCODE	395	chr1	-	33183334	33190838	upstream	NM_153341	RNF19B	E3 ubiquitin-protein ligase RNF19B isoform a	0.00876916	2.00802	down	chr1	-	33402049	33430286
ENST00000421788	RP4-697P8.2	5.69286e-06	5.60719	down	GENCODE	268	chr20	+	10845302	10847830	upstream	NM_000214	JAG1	protein jagged-1 precursor	0.000465535	4.78453	down	chr20	-	10618331	10654694
ENST00000421937	RP11-458D21.2	0.0267478	2.49501	up	GENCODE	666	chr1	-	145373053	145375554	upstream	NM_006099	PIAS3	E3 SUMO-protein ligase PIAS3	1.68757e-05	2.97386	down	chr1	+	145575987	145586546
ENST00000421937	RP11-458D21.2	0.0267478	2.49501	up	GENCODE	666	chr1	-	145373053	145375554	upstream	NM_006472	TXNIP	thioredoxin-interacting protein	0.0370392	5.8094	up	chr1	+	145438461	145442628
ENST00000421937	RP11-458D21.2	0.0267478	2.49501	up	GENCODE	666	chr1	-	145373053	145375554	upstream	NM_144698	ANKRD35	ankyrin repeat domain-containing protein 35	0.00164782	2.13924	down	chr1	+	145549208	145568526
ENST00000421937	RP11-458D21.2	0.0267478	2.49501	up	GENCODE	666	chr1	-	145373053	145375554	upstream	NM_153713	LIX1L	LIX1-like protein	0.00100822	2.56061	up	chr1	+	145477084	145499091
ENST00000422343	RP11-180I4.2	0.0265286	2.1352	up	GENCODE	403	chr9	+	98412435	98478000	upstream	NM_001083607	PTCH1	protein patched homolog 1 isoform S	0.0119557	2.2882	up	chr9	-	98205263	98269481
ENST00000422715	TMEM191A	0.00214736	2.34305	up	GENCODE	471	chr22	+	21057382	21058522	upstream	NM_003426	ZNF74	zinc finger protein 74 isoform a	0.00099279	2.66845	down	chr22	+	20748404	20762753
ENST00000423122	RP11-65J3.1	0.00174111	2.09013	down	GENCODE	545	chr9	+	132104121	132121817	upstream	NM_178000	PPP2R4	serine/threonine-protein phosphatase 2A activator isoform b	0.000300891	2.18431	down	chr9	+	131873592	131911225
ENST00000423530	LINC00607	0.00051682	2.94858	up	GENCODE	2104	chr2	-	216484357	216692126	downstream	NM_002026	FN1	fibronectin isoform 3 preproprotein	0.0155821	8.17404	up	chr2	-	216225178	216300791
ENST00000423530	LINC00607	0.00051682	2.94858	up	GENCODE	2104	chr2	-	216484357	216692126	downstream	NM_212476	FN1	fibronectin isoform 5 preproprotein	0.0146104	7.78752	up	chr2	-	216225178	216300791
ENST00000425266	RP11-564D11.3	0.0150237	2.65968	up	GENCODE	468	chr10	+	124647948	124657485	upstream	NM_017579	DMBT1	deleted in malignant brain tumors 1 protein isoform c precursor	0.0152007	2.36997	up	chr10	+	124320180	124403252
ENST00000425350	LINC00462	0.0100204	3.2533	down	GENCODE	962	chr13	-	49151109	49152224	downstream	NM_001162498	LPAR6	lysophosphatidic acid receptor 6	4.88697e-05	3.12897	down	chr13	-	48985181	48987653
ENST00000425578	RP11-363D14.1	0.0435374	7.68403	up	GENCODE	440	chr2	-	97193676	97198043	downstream	NM_014014	SNRNP200	U5 small nuclear ribonucleoprotein 200 kDa helicase	0.000612093	2.39362	down	chr2	-	96940073	96971307
ENST00000425712	AC073871.2	0.0204056	2.47825	up	GENCODE	661	chr7	-	156264889	156395889	upstream	NM_001184996	RNF32	RING finger protein 32	0.000473522	2.26458	up	chr7	+	156433440	156469820
ENST00000426187	AC073133.2	0.00496163	2.31199	up	GENCODE	432	chr7	-	156225216	156228527	upstream	NM_001184996	RNF32	RING finger protein 32	0.000473522	2.26458	up	chr7	+	156433440	156469820
ENST00000427109	RP11-65J3.1	1.03832e-05	3.52395	down	GENCODE	508	chr9	+	132094578	132101180	upstream	NM_178000	PPP2R4	serine/threonine-protein phosphatase 2A activator isoform b	0.000300891	2.18431	down	chr9	+	131873592	131911225
ENST00000432834	RP5-860P4.2	0.00965679	3.81011	up	GENCODE	805	chr20	+	24660182	24661627	downstream	ENST00000480798	CST7	cystatin F (leukocystatin) [Source:HGNC Symbol;Acc:2479]	0.0165807	2.64829	up	chr20	+	24929865	24940564
ENST00000433357	RP11-255A11.21	0.0111125	2.44932	up	GENCODE	902	chr9	+	33602498	33605291	downstream	NM_002771	PRSS3	trypsin-3 isoform 2 preproprotein	1.64845e-09	12.0454	down	chr9	+	33795558	33799229
ENST00000433357	RP11-255A11.21	0.0111125	2.44932	up	GENCODE	902	chr9	+	33602498	33605291	downstream	NM_007343	PRSS3	trypsin-3 isoform 1 preproprotein	2.42078e-06	4.87348	down	chr9	+	33750463	33799229
ENST00000434311	RP5-1068B5.3	0.0186875	3.13662	up	GENCODE	478	chr1	-	229576030	229576767	downstream	NM_145257	CCSAP	uncharacterized protein C1orf96	0.000196717	2.45406	down	chr1	-	229456751	229478688
ENST00000434384	AC004383.5	0.0224846	2.62444	up	GENCODE	724	chrX	+	133684002	133693953	upstream	NM_000194	HPRT1	hypoxanthine-guanine phosphoribosyltransferase	0.02145	2.12922	down	chrX	+	133594174	133634698
ENST00000434893	GUSBP11	5.01017e-06	3.25213	up	GENCODE	403	chr22	-	23995356	24029101	upstream	NM_001002862	DERL3	derlin-3 isoform 2	0.000468872	5.90509	up	chr22	-	24176689	24181199
ENST00000434893	GUSBP11	5.01017e-06	3.25213	up	GENCODE	403	chr22	-	23995356	24029101	upstream	NM_001007468	SMARCB1	SWI/SNF-related matrix-associated actin-dependent regulator of chromatin subfamily B member 1 isoform b	0.00555244	2.63261	down	chr22	+	24129149	24176705
ENST00000434893	GUSBP11	5.01017e-06	3.25213	up	GENCODE	403	chr22	-	23995356	24029101	upstream	NM_001135751	DERL3	derlin-3 isoform 1	0.0002521	2.88623	up	chr22	-	24176689	24181199
ENST00000434893	GUSBP11	5.01017e-06	3.25213	up	GENCODE	403	chr22	-	23995356	24029101	upstream	NM_005940	MMP11	stromelysin-3 preproprotein	0.00849858	2.41606	up	chr22	+	24115035	24126503
ENST00000434893	GUSBP11	5.01017e-06	3.25213	up	GENCODE	403	chr22	-	23995356	24029101	upstream	NM_182520	C22orf15	uncharacterized protein C22orf15	0.0153903	7.28565	up	chr22	+	24105207	24108050
ENST00000435469	AC005332.1	0.00685075	3.9797	up	GENCODE	707	chr17	+	66097707	66111659	upstream	NM_181655	C17orf58	UPF0450 protein C17orf58 isoform a	2.92811e-06	2.99974	up	chr17	-	65987216	65989765
ENST00000435492	RP11-317P15.3	0.013741	2.06957	up	GENCODE	259	chr1	+	182681996	182683679	upstream	NM_021133	RNASEL	2-5A-dependent ribonuclease	6.20033e-05	2.45439	down	chr1	-	182542768	182558394
ENST00000436493	SDHAP3	0.0095505	5.44564	up	GENCODE	736	chr5	-	1589142	1594735	downstream	NM_001193376	TERT	telomerase reverse transcriptase isoform 2	0.00773357	2.0213	up	chr5	-	1253286	1295162
ENST00000436710	RP11-65J3.1	3.42379e-05	5.1632	down	GENCODE	901	chr9	+	132096184	132109678	upstream	NM_178000	PPP2R4	serine/threonine-protein phosphatase 2A activator isoform b	0.000300891	2.18431	down	chr9	+	131873592	131911225
ENST00000437294	GUSBP11	0.0148627	2.25547	up	GENCODE	557	chr22	-	24056372	24059543	upstream	NM_001002862	DERL3	derlin-3 isoform 2	0.000468872	5.90509	up	chr22	-	24176689	24181199
ENST00000437294	GUSBP11	0.0148627	2.25547	up	GENCODE	557	chr22	-	24056372	24059543	upstream	NM_001007468	SMARCB1	SWI/SNF-related matrix-associated actin-dependent regulator of chromatin subfamily B member 1 isoform b	0.00555244	2.63261	down	chr22	+	24129149	24176705
ENST00000437294	GUSBP11	0.0148627	2.25547	up	GENCODE	557	chr22	-	24056372	24059543	upstream	NM_001135751	DERL3	derlin-3 isoform 1	0.0002521	2.88623	up	chr22	-	24176689	24181199
ENST00000437294	GUSBP11	0.0148627	2.25547	up	GENCODE	557	chr22	-	24056372	24059543	upstream	NM_005940	MMP11	stromelysin-3 preproprotein	0.00849858	2.41606	up	chr22	+	24115035	24126503
ENST00000437294	GUSBP11	0.0148627	2.25547	up	GENCODE	557	chr22	-	24056372	24059543	upstream	NM_182520	C22orf15	uncharacterized protein C22orf15	0.0153903	7.28565	up	chr22	+	24105207	24108050
ENST00000437350	RP5-843L14.1	0.0478293	2.12127	up	GENCODE	298	chr20	+	55171365	55173677	upstream	ENST00000371325	FAM209B	family with sequence similarity 209, member B [Source:HGNC Symbol;Acc:16101]	0.000769132	2.73161	up	chr20	+	55108301	55111576
ENST00000437350	RP5-843L14.1	0.0478293	2.12127	up	GENCODE	298	chr20	+	55171365	55173677	upstream	NM_001164115	CASS4	cas scaffolding protein family member 4 isoform c	0.0282092	2.04502	up	chr20	+	54987313	55034396
ENST00000437494	AC005077.5	0.00747446	2.43755	down	GENCODE	300	chr7	+	75803626	75806523	downstream	NM_001540	HSPB1	heat shock protein beta-1	0.00196366	7.54897	down	chr7	+	75931874	75933614
ENST00000437494	AC005077.5	0.00747446	2.43755	down	GENCODE	300	chr7	+	75803626	75806523	upstream	NM_001040456	RHBDD2	rhomboid domain-containing protein 2 isoform a	0.00166773	2.6112	down	chr7	+	75508316	75518244
ENST00000438010	RP11-508M1.5	0.00645728	3.40046	up	GENCODE	572	chr10	+	48952568	48980342	downstream	NM_001137548	FAM25C	protein FAM25C	0.000439857	4.08635	down	chr10	-	49203372	49207825
ENST00000438010	RP11-508M1.5	0.00645728	3.40046	up	GENCODE	572	chr10	+	48952568	48980342	upstream	NM_001042359	PTPN20B	protein tyrosine phosphatase, non-receptor type 20 isoform 4	0.00447882	3.30912	up	chr10	-	48737041	48827581
ENST00000438117	AC008940.1	0.0331015	2.14054	up	GENCODE	778	chr5	+	56066625	56068123	downstream	NM_001171990	SETD9	SET domain-containing protein 9 isoform 2	0.00225675	4.82376	down	chr5	+	56205086	56221359
ENST00000438117	AC008940.1	0.0331015	2.14054	up	GENCODE	778	chr5	+	56066625	56068123	downstream	NM_005921	MAP3K1	mitogen-activated protein kinase kinase kinase 1	0.000445064	2.27254	down	chr5	+	56110899	56191978
ENST00000438117	AC008940.1	0.0331015	2.14054	up	GENCODE	778	chr5	+	56066625	56068123	downstream	NM_153706	SETD9	SET domain-containing protein 9 isoform 1	0.00419977	4.70517	down	chr5	+	56205086	56213165
ENST00000439725	H19	0.0107679	20.8803	down	GENCODE	1929	chr11	-	2016405	2018690	downstream	NM_001170820	IFITM10	interferon-induced transmembrane protein 10	2.17237e-07	3.39432	down	chr11	-	1753639	1771824
ENST00000439725	H19	0.0107679	20.8803	down	GENCODE	1929	chr11	-	2016405	2018690	downstream	NM_006757	TNNT3	troponin T, fast skeletal muscle isoform 1	0.021174	2.25019	up	chr11	+	1940798	1959936
ENST00000441504	DANCR	0.0159909	2.54712	down	GENCODE	336	chr4	+	53578664	53579296	downstream	NM_023940	RASL11B	ras-like protein family member 11B	0.000184473	2.04967	down	chr4	+	53728494	53733002
ENST00000441504	DANCR	0.0159909	2.54712	down	GENCODE	336	chr4	+	53578664	53579296	downstream	NM_152540	SCFD2	sec1 family domain-containing protein 2	0.00022015	2.00953	down	chr4	-	53739150	54232242
ENST00000442037	H19	0.0164452	12.9625	down	GENCODE	798	chr11	-	2016405	2017421	downstream	NM_001170820	IFITM10	interferon-induced transmembrane protein 10	2.17237e-07	3.39432	down	chr11	-	1753639	1771824
ENST00000442037	H19	0.0164452	12.9625	down	GENCODE	798	chr11	-	2016405	2017421	downstream	NM_006757	TNNT3	troponin T, fast skeletal muscle isoform 1	0.021174	2.25019	up	chr11	+	1940798	1959936
ENST00000442416	AC009502.3	0.00660874	2.25105	up	GENCODE	361	chr2	+	220594831	220602464	upstream	NM_005070	SLC4A3	anion exchange protein 3 isoform 1	0.000814655	3.10254	up	chr2	+	220492291	220506702
ENST00000443030	AC092168.4	0.0018427	4.77173	down	GENCODE	236	chr2	-	101338682	101339344	upstream	NM_001102426	TBC1D8	TBC1 domain family member 8	0.0280831	2.02765	down	chr2	-	101623689	101767846
ENST00000443030	AC092168.4	0.0018427	4.77173	down	GENCODE	236	chr2	-	101338682	101339344	upstream	NM_002518	NPAS2	neuronal PAS domain-containing protein 2	0.00312803	2.01214	down	chr2	+	101436612	101613287
ENST00000444125	RP11-65J3.1	7.71067e-08	2.15487	down	GENCODE	783	chr9	+	132099157	132109743	upstream	NM_178000	PPP2R4	serine/threonine-protein phosphatase 2A activator isoform b	0.000300891	2.18431	down	chr9	+	131873592	131911225
ENST00000444958	DANCR	0.00457378	3.76181	down	GENCODE	709	chr4	+	53578990	53586518	downstream	NM_023940	RASL11B	ras-like protein family member 11B	0.000184473	2.04967	down	chr4	+	53728494	53733002
ENST00000444958	DANCR	0.00457378	3.76181	down	GENCODE	709	chr4	+	53578990	53586518	downstream	NM_152540	SCFD2	sec1 family domain-containing protein 2	0.00022015	2.00953	down	chr4	-	53739150	54232242
ENST00000445382	AC017099.3	0.000530718	5.95503	up	GENCODE	537	chr2	+	98292283	98319224	downstream	NM_001079	ZAP70	tyrosine-protein kinase ZAP-70 isoform 1	0.00788284	2.02226	up	chr2	+	98330030	98356323
ENST00000445415	AC004383.4	0.00882207	2.10832	up	GENCODE	332	chrX	-	133677796	133678910	downstream	NM_000194	HPRT1	hypoxanthine-guanine phosphoribosyltransferase	0.02145	2.12922	down	chrX	+	133594174	133634698
ENST00000446401	AC104653.1	0.0141344	2.54412	down	GENCODE	390	chr2	-	114588764	114600933	downstream	NM_007082	RABL2A	rab-like protein 2A	0.00118084	2.6788	up	chr2	+	114384816	114400975
ENST00000446401	AC104653.1	0.0141344	2.54412	down	GENCODE	390	chr2	-	114588764	114600933	upstream	NM_005721	ACTR3	actin-related protein 3	0.00667198	2.56527	down	chr2	+	114647536	114716167
ENST00000446887	RP1-111C20.3	0.000796948	2.26225	up	GENCODE	331	chr6	-	159485759	159486305	downstream	NM_054114	TAGAP	T-cell activation Rho GTPase-activating protein isoform b	0.000568031	2.34801	up	chr6	-	159456026	159466184
ENST00000447201	RP11-231P20.2	0.0167983	2.66961	up	GENCODE	334	chr1	+	26542602	26551653	downstream	NM_001803	CD52	CAMPATH-1 antigen precursor	0.00980687	2.13067	up	chr1	+	26644410	26647014
ENST00000447298	H19	0.0360531	8.30114	down	GENCODE	524	chr11	-	2016917	2017697	downstream	NM_001170820	IFITM10	interferon-induced transmembrane protein 10	2.17237e-07	3.39432	down	chr11	-	1753639	1771824
ENST00000447298	H19	0.0360531	8.30114	down	GENCODE	524	chr11	-	2016917	2017697	downstream	NM_006757	TNNT3	troponin T, fast skeletal muscle isoform 1	0.021174	2.25019	up	chr11	+	1940798	1959936
ENST00000447424	RP11-322M19.1	0.0263005	2.04101	up	GENCODE	571	chr10	-	88998423	89096631	downstream	NM_001146157	FAM25A	protein FAM25A	0.00591468	2.51173	down	chr10	+	88780045	88784487
ENST00000447424	RP11-322M19.1	0.0263005	2.04101	up	GENCODE	571	chr10	-	88998423	89096631	downstream	NM_005271	GLUD1	glutamate dehydrogenase 1, mitochondrial precursor	0.00154954	3.09832	down	chr10	-	88809958	88854776
ENST00000447424	RP11-322M19.1	0.0263005	2.04101	up	GENCODE	571	chr10	-	88998423	89096631	downstream	NM_006829	C10orf116	adipose most abundant gene transcript 2 protein	0.0045896	2.40517	down	chr10	+	88728187	88730666
ENST00000447933	AC073871.2	0.0225921	2.32676	up	GENCODE	766	chr7	-	156264939	156398458	upstream	NM_001184996	RNF32	RING finger protein 32	0.000473522	2.26458	up	chr7	+	156433440	156469820
ENST00000448204	AC114752.1	0.0325912	2.02836	up	GENCODE	289	chr2	-	64557619	64559265	upstream	NM_014181	LGALSL	galectin-related protein	0.0108871	2.25248	down	chr2	+	64681326	64688517
ENST00000448327	RP11-345L23.1	0.00103752	10.8686	down	GENCODE	566	chr6	+	53493177	53496192	downstream	ENST00000370888	LRRC1	leucine rich repeat containing 1 [Source:HGNC Symbol;Acc:14307]	0.000354298	3.08132	down	chr6	+	53659777	53788919
ENST00000448327	RP11-345L23.1	0.00103752	10.8686	down	GENCODE	566	chr6	+	53493177	53496192	upstream	NM_001498	GCLC	glutamate--cysteine ligase catalytic subunit isoform a	0.0261444	4.46408	down	chr6	-	53362139	53409927
ENST00000449066	AC140481.1	0.0115052	3.07277	down	GENCODE	409	chr2	-	131174328	131182711	downstream	NM_017951	SMPD4	sphingomyelin phosphodiesterase 4 isoform 2	0.00542694	6.35505	up	chr2	-	130908964	130939330
ENST00000449066	AC140481.1	0.0115052	3.07277	down	GENCODE	409	chr2	-	131174328	131182711	downstream	NM_032357	CCDC115	coiled-coil domain-containing protein 115	2.14453e-06	2.09688	down	chr2	-	131095815	131099922
ENST00000449066	AC140481.1	0.0115052	3.07277	down	GENCODE	409	chr2	-	131174328	131182711	downstream	NM_207310	CCDC74B	coiled-coil domain-containing protein 74B isoform 1	0.0167688	4.33047	up	chr2	-	130896855	130902707
ENST00000449350	RP11-407B7.1	0.0309408	2.55395	up	GENCODE	701	chr3	-	193727964	193788741	upstream	NM_001135057	LRRC15	leucine-rich repeat-containing protein 15 isoform a precursor	0.0233885	2.50047	up	chr3	-	194075975	194090472
ENST00000449457	RP11-445P17.8	0.00341435	3.91546	down	GENCODE	692	chr10	-	5307995	5313199	downstream	NM_001353	AKR1C1	aldo-keto reductase family 1 member C1	0.00300529	10.3758	down	chr10	+	5005453	5020158
ENST00000449457	RP11-445P17.8	0.00341435	3.91546	down	GENCODE	692	chr10	-	5307995	5313199	downstream	NM_001354	AKR1C2	aldo-keto reductase family 1 member C2 isoform 1	0.0108414	34.0179	down	chr10	-	5029967	5060225
ENST00000449457	RP11-445P17.8	0.00341435	3.91546	down	GENCODE	692	chr10	-	5307995	5313199	downstream	NM_001818	AKR1C4	aldo-keto reductase family 1 member C4	0.0458948	9.73692	down	chr10	+	5238797	5260910
ENST00000449457	RP11-445P17.8	0.00341435	3.91546	down	GENCODE	692	chr10	-	5307995	5313199	downstream	NM_003739	AKR1C3	aldo-keto reductase family 1 member C3 isoform 1	0.00120334	12.2062	down	chr10	+	5136567	5149878
ENST00000449457	RP11-445P17.8	0.00341435	3.91546	down	GENCODE	692	chr10	-	5307995	5313199	upstream	ENST00000315238	CALML3	calmodulin-like 3 [Source:HGNC Symbol;Acc:1452]	0.0475825	55.4164	down	chr10	+	5566923	5568225
ENST00000449457	RP11-445P17.8	0.00341435	3.91546	down	GENCODE	692	chr10	-	5307995	5313199	upstream	ENST00000380332	CALML5	calmodulin-like 5 [Source:HGNC Symbol;Acc:18180]	0.0150928	10.0452	down	chr10	-	5540657	5541533
ENST00000449695	RP11-564C4.6	0.00161584	2.27251	up	GENCODE	2762	chr10	+	52415726	52420028	downstream	NM_014576	A1CF	APOBEC1 complementation factor isoform 1	0.0125891	2.19308	up	chr10	-	52559168	52645435
ENST00000449800	RP11-508M1.3	0.0477739	2.19985	up	GENCODE	4074	chr10	-	48927372	48950972	downstream	NM_001042359	PTPN20B	protein tyrosine phosphatase, non-receptor type 20 isoform 4	0.00447882	3.30912	up	chr10	-	48737041	48827581
ENST00000449800	RP11-508M1.3	0.0477739	2.19985	up	GENCODE	4074	chr10	-	48927372	48950972	upstream	NM_001137548	FAM25C	protein FAM25C	0.000439857	4.08635	down	chr10	-	49203372	49207825
ENST00000451149	RP11-389O22.1	0.0299259	2.10426	down	GENCODE	436	chr1	+	113576294	113589677	upstream	NM_001166496	SLC16A1	monocarboxylate transporter 1	0.0251564	6.49911	down	chr1	-	113454469	113498685
ENST00000451547	AC007246.3	1.98011e-05	2.65829	down	GENCODE	329	chr2	+	39745815	39826679	downstream	NM_152390	TMEM178A	transmembrane protein 178 isoform 1 precursor	0.00197735	2.85443	up	chr2	+	39893034	39945104
ENST00000452356	RP11-277L2.2	0.0201386	2.24179	down	GENCODE	405	chr1	+	149576632	149591710	downstream	ENST00000331128	HIST2H2AB	histone cluster 2, H2ab [Source:HGNC Symbol;Acc:20508]	0.00515299	2.14735	up	chr1	-	149859018	149859466
ENST00000452675	RP11-367G18.1	0.000696409	2.2438	up	GENCODE	465	chr6	-	113944980	113953716	upstream	NM_002356	MARCKS	myristoylated alanine-rich C-kinase substrate	0.000472941	3.54951	down	chr6	+	114178526	114184652
ENST00000453331	RP1-272L16.1	1.25282e-06	4.07274	down	GENCODE	641	chr1	-	209701885	209720925	downstream	NM_001104548	MIR205HG	uncharacterized protein LOC642587	0.00407182	7.16753	down	chr1	+	209602167	209605892
ENST00000453331	RP1-272L16.1	1.25282e-06	4.07274	down	GENCODE	641	chr1	-	209701885	209720925	upstream	NM_006147	IRF6	interferon regulatory factor 6 isoform 1	0.000542962	4.36177	down	chr1	-	209958967	209979520
ENST00000453508	RP13-228J13.5	0.0389352	3.13889	down	GENCODE	426	chrX	+	154578071	154579111	downstream	NM_018196	TMLHE	trimethyllysine dioxygenase, mitochondrial isoform 1 precursor	0.0385717	3.09346	down	chrX	-	154718672	154842622
ENST00000454268	AP000344.4	0.0220585	2.87573	up	GENCODE	641	chr22	+	23788784	23802975	upstream	NM_021574	BCR	breakpoint cluster region protein isoform 2	0.005757	2.02587	down	chr22	+	23522551	23660224
ENST00000454416	AC017104.6	0.0138479	4.0467	up	GENCODE	466	chr2	+	232258492	232259702	upstream	NM_025139	ARMC9	lisH domain-containing protein ARMC9	0.00118102	2.7511	up	chr2	+	232063341	232209914
ENST00000455295	RP11-277L2.2	0.0337018	2.34464	down	GENCODE	390	chr1	+	149576471	149591238	downstream	ENST00000331128	HIST2H2AB	histone cluster 2, H2ab [Source:HGNC Symbol;Acc:20508]	0.00515299	2.14735	up	chr1	-	149859018	149859466
ENST00000455327	RP1-40E16.3	0.0202658	2.02205	up	GENCODE	335	chr6	-	3051334	3053987	downstream	NM_130395	WRNIP1	ATPase WRNIP1 isoform 2	0.00180483	2.1023	down	chr6	+	2765665	2785979
ENST00000455327	RP1-40E16.3	0.0202658	2.02205	up	GENCODE	335	chr6	-	3051334	3053987	upstream	NM_001069	TUBB2A	tubulin beta-2A chain	0.00682875	2.22491	down	chr6	-	3153901	3157783
ENST00000455327	RP1-40E16.3	0.0202658	2.02205	up	GENCODE	335	chr6	-	3051334	3053987	upstream	NM_001135750	PSMG4	proteasome assembly chaperone 4 isoform c	0.00335929	2.66783	down	chr6	+	3259161	3264097
ENST00000455327	RP1-40E16.3	0.0202658	2.02205	up	GENCODE	335	chr6	-	3051334	3053987	upstream	NM_021945	SLC22A23	solute carrier family 22 member 23 isoform b	0.00254005	2.57677	down	chr6	-	3269206	3445218
ENST00000456104	RP11-322M19.1	0.0279781	2.60362	up	GENCODE	486	chr10	-	88995383	89086431	downstream	NM_001146157	FAM25A	protein FAM25A	0.00591468	2.51173	down	chr10	+	88780045	88784487
ENST00000456104	RP11-322M19.1	0.0279781	2.60362	up	GENCODE	486	chr10	-	88995383	89086431	downstream	NM_005271	GLUD1	glutamate dehydrogenase 1, mitochondrial precursor	0.00154954	3.09832	down	chr10	-	88809958	88854776
ENST00000456104	RP11-322M19.1	0.0279781	2.60362	up	GENCODE	486	chr10	-	88995383	89086431	downstream	NM_006829	C10orf116	adipose most abundant gene transcript 2 protein	0.0045896	2.40517	down	chr10	+	88728187	88730666
ENST00000456785	AC018865.8	1.84292e-07	5.16618	down	GENCODE	2061	chr2	-	130783575	130794786	downstream	ENST00000410061	RAB6C	RAB6C, member RAS oncogene family [Source:HGNC Symbol;Acc:16525]	0.00014868	3.09263	down	chr2	+	130737234	130740311
ENST00000456785	AC018865.8	1.84292e-07	5.16618	down	GENCODE	2061	chr2	-	130783575	130794786	upstream	NM_017951	SMPD4	sphingomyelin phosphodiesterase 4 isoform 2	0.00542694	6.35505	up	chr2	-	130908964	130939330
ENST00000456785	AC018865.8	1.84292e-07	5.16618	down	GENCODE	2061	chr2	-	130783575	130794786	upstream	NM_207310	CCDC74B	coiled-coil domain-containing protein 74B isoform 1	0.0167688	4.33047	up	chr2	-	130896855	130902707
ENST00000456816	RP11-513G11.1	1.82767e-05	5.82232	down	GENCODE	796	chr3	-	194014253	194030493	upstream	NM_001135057	LRRC15	leucine-rich repeat-containing protein 15 isoform a precursor	0.0233885	2.50047	up	chr3	-	194075975	194090472
ENST00000456876	HOXD-AS1	0.0202531	2.34687	up	GENCODE	636	chr2	-	177041199	177042853	downstream	NM_002148	HOXD10	homeobox protein Hox-D10	0.00149686	6.04483	down	chr2	+	176981491	176984670
ENST00000457302	RP11-229P13.20	0.0203543	2.54758	up	GENCODE	697	chr9	-	139931491	139932407	downstream	NM_000954	PTGDS	prostaglandin-H2 D-isomerase precursor	0.00493179	2.8473	up	chr9	+	139871955	139876194
ENST00000457302	RP11-229P13.20	0.0203543	2.54758	up	GENCODE	697	chr9	-	139931491	139932407	downstream	NM_001173989	C9orf86	rab-like protein 1 isoform 4	0.00812974	2.32496	down	chr9	+	139702373	139728928
ENST00000457302	RP11-229P13.20	0.0203543	2.54758	up	GENCODE	697	chr9	-	139931491	139932407	downstream	NM_032928	TMEM141	transmembrane protein 141	0.00135924	2.10724	down	chr9	+	139685776	139687769
ENST00000457302	RP11-229P13.20	0.0203543	2.54758	up	GENCODE	697	chr9	-	139931491	139932407	upstream	ENST00000344774	FAM166A	family with sequence similarity 166, member A [Source:HGNC Symbol;Acc:33818]	0.0229429	2.07931	up	chr9	-	140138036	140142222
ENST00000457302	RP11-229P13.20	0.0203543	2.54758	up	GENCODE	697	chr9	-	139931491	139932407	upstream	ENST00000356628	NRARP	NOTCH-regulated ankyrin repeat protein [Source:HGNC Symbol;Acc:33843]	0.00510449	3.74369	down	chr9	-	140194082	140196703
ENST00000458149	AC017099.3	0.000182662	2.54045	up	GENCODE	814	chr2	+	98286238	98317787	downstream	NM_001079	ZAP70	tyrosine-protein kinase ZAP-70 isoform 1	0.00788284	2.02226	up	chr2	+	98330030	98356323
ENST00000463755	RP11-103G8.2	0.00752842	2.42176	up	GENCODE	272	chr3	+	150425753	150437782	downstream	NM_005067	SIAH2	E3 ubiquitin-protein ligase SIAH2	0.0290611	4.67291	down	chr3	-	150458909	150481263
ENST00000463755	RP11-103G8.2	0.00752842	2.42176	up	GENCODE	272	chr3	+	150425753	150437782	upstream	NM_016275	SELT	selenoprotein T precursor	0.00442624	3.00019	down	chr3	+	150321065	150348234
ENST00000465283	RP11-2A4.3	0.00310067	2.36864	up	GENCODE	625	chr3	+	137493382	137496438	upstream	NM_004189	SOX14	transcription factor SOX-14	0.0186117	2.23793	up	chr3	+	137483133	137485172
ENST00000471091	RP11-2A4.3	1.64401e-05	2.21997	up	GENCODE	433	chr3	+	137493385	137496438	upstream	NM_004189	SOX14	transcription factor SOX-14	0.0186117	2.23793	up	chr3	+	137483133	137485172
ENST00000472178	LINC00518	0.00593358	3.04482	up	GENCODE	853	chr6	-	10429941	10434728	upstream	NM_017906	PAK1IP1	p21-activated protein kinase-interacting protein 1	0.000101722	2.00434	down	chr6	+	10695187	10709970
ENST00000473454	CCDC162P	0.042726	2.93496	down	GENCODE	547	chr6	+	109665189	109676266	downstream	ENST00000424296	AKD1	adenylate kinase domain containing 1 [Source:HGNC Symbol;Acc:33814]	0.0069247	3.36331	up	chr6	-	109814058	110012415
ENST00000473454	CCDC162P	0.042726	2.93496	down	GENCODE	547	chr6	+	109665189	109676266	downstream	NM_001142402	CD164	sialomucin core protein 24 isoform 3 precursor	0.0494923	2.30775	down	chr6	-	109687716	109703762
ENST00000473454	CCDC162P	0.042726	2.93496	down	GENCODE	547	chr6	+	109665189	109676266	downstream	NM_145025	AKD1	adenylate kinase domain-containing protein 1 isoform 2	0.00996919	3.81423	up	chr6	-	109952899	110012415
ENST00000473454	CCDC162P	0.042726	2.93496	down	GENCODE	547	chr6	+	109665189	109676266	downstream	NM_173672	PPIL6	peptidyl-prolyl cis-trans isomerase-like 6 isoform 1	0.00714661	8.88672	up	chr6	-	109711417	109762374
ENST00000474045	RP11-416O18.1	0.0254343	11.586	down	GENCODE	2240	chr3	+	181670173	181720910	upstream	NM_003106	SOX2	transcription factor SOX-2	0.0330399	7.45581	down	chr3	+	181429711	181432223
ENST00000477059	RP11-548O1.3	0.00458082	2.10935	down	GENCODE	483	chr3	-	138659269	138661420	downstream	NM_006219	PIK3CB	phosphatidylinositol 4,5-bisphosphate 3-kinase catalytic subunit beta isoform isoform 1	0.015493	2.2172	down	chr3	-	138371539	138478201
ENST00000479693	PI4KAP2	4.5599e-06	2.25854	down	GENCODE	1906	chr22	-	21831701	21871809	upstream	NM_001017964	YDJC	UPF0249 protein ydjC homolog	1.146e-07	2.75134	down	chr22	-	21982377	21984340
ENST00000482005	TCAM1P	0.00143569	2.38803	up	GENCODE	1898	chr17	+	61932135	61940365	downstream	NM_000515	GH1	somatotropin isoform 1 precursor	0.0176816	2.26668	up	chr17	-	61994562	61996198
ENST00000482005	TCAM1P	0.00143569	2.38803	up	GENCODE	1898	chr17	+	61932135	61940365	downstream	NM_001039933	CD79B	B-cell antigen receptor complex-associated protein beta chain isoform 3 precursor	0.0444067	3.24282	up	chr17	-	62006097	62009704
ENST00000482005	TCAM1P	0.00143569	2.38803	up	GENCODE	1898	chr17	+	61932135	61940365	upstream	NM_001165970	STRADA	STE20-related kinase adapter protein alpha isoform 6	0.0126109	2.20186	down	chr17	-	61780191	61819330
ENST00000482005	TCAM1P	0.00143569	2.38803	up	GENCODE	1898	chr17	+	61932135	61940365	upstream	NM_005828	DCAF7	DDB1- and CUL4-associated factor 7	0.0075785	2.29775	down	chr17	+	61627821	61671642
ENST00000491562	PI4KAP2	0.0251128	2.44737	up	GENCODE	209	chr22	-	21846264	21868512	upstream	NM_001017964	YDJC	UPF0249 protein ydjC homolog	1.146e-07	2.75134	down	chr22	-	21982377	21984340
ENST00000492054	RP11-545G3.1	0.0491238	2.05803	down	GENCODE	573	chr7	+	149737609	149773744	downstream	NM_002889	RARRES2	retinoic acid receptor responder protein 2 precursor	3.77692e-05	2.174	up	chr7	-	150035406	150038763
ENST00000492786	RPLP0P2	0.0215956	2.47918	down	GENCODE	573	chr11	+	61396332	61403994	downstream	ENST00000394836	RAB3IL1	RAB3A interacting protein (rabin3)-like 1 [Source:HGNC Symbol;Acc:9780]	0.0157281	2.22825	up	chr11	-	61664772	61684997
ENST00000492786	RPLP0P2	0.0215956	2.47918	down	GENCODE	573	chr11	+	61396332	61403994	upstream	NM_001145077	LRRC10B	leucine-rich repeat-containing protein 10B	0.0119567	23.3001	up	chr11	+	61276271	61278490
ENST00000494676	RPL13AP3	0.0243017	2.48003	up	GENCODE	1473	chr14	+	56232962	56234435	upstream	NM_001079521	KTN1	kinectin isoform a	3.39274e-05	2.56869	down	chr14	+	56046924	56151302
ENST00000494676	RPL13AP3	0.0243017	2.48003	up	GENCODE	1473	chr14	+	56232962	56234435	upstream	NM_001079522	KTN1	kinectin isoform b	0.00200926	2.08294	down	chr14	+	56046924	56151302
ENST00000494676	RPL13AP3	0.0243017	2.48003	up	GENCODE	1473	chr14	+	56232962	56234435	upstream	NM_004986	KTN1	kinectin isoform c	7.22805e-05	2.22891	down	chr14	+	56046924	56151296
ENST00000494676	RPL13AP3	0.0243017	2.48003	up	GENCODE	1473	chr14	+	56232962	56234435	upstream	NM_182926	KTN1	kinectin isoform a	2.63284e-05	2.86925	down	chr14	+	56046924	56151302
ENST00000496067	RP11-180K7.1	0.0110468	2.55219	up	GENCODE	327	chr3	+	112521324	112531666	downstream	NM_014170	GTPBP8	GTP-binding protein 8 isoform 1	0.00890973	2.95931	down	chr3	+	112709799	112720221
ENST00000496067	RP11-180K7.1	0.0110468	2.55219	up	GENCODE	327	chr3	+	112521324	112531666	downstream	NM_138485	GTPBP8	GTP-binding protein 8 isoform 2	0.0009784	3.7737	down	chr3	+	112709799	112720221
ENST00000496067	RP11-180K7.1	0.0110468	2.55219	up	GENCODE	327	chr3	+	112521324	112531666	downstream	NM_170780	CD200R1	cell surface glycoprotein CD200 receptor 1 isoform d precursor	0.0276836	2.83623	up	chr3	-	112641531	112693937
ENST00000497872	AL928768.3	0.000819942	3.64738	up	GENCODE	359	chr14	-	106170300	106170939	downstream	NM_001134875	C14orf80	uncharacterized protein C14orf80 isoform 1	1.61213e-05	2.26387	down	chr14	+	105957585	105965585
ENST00000497872	AL928768.3	0.000819942	3.64738	up	GENCODE	359	chr14	-	106170300	106170939	downstream	NM_004689	MTA1	metastasis-associated protein MTA1 MTA1	2.09164e-05	4.63761	down	chr14	+	105886185	105937057
ENST00000498923	NUDT16P	0.00683246	2.67409	up	GENCODE	1706	chr3	+	131080755	131083375	upstream	NM_001146003	NEK11	serine/threonine-protein kinase Nek11 isoform 3	0.00222285	2.38833	up	chr3	+	130745693	131069309
ENST00000498923	NUDT16P	0.00683246	2.67409	up	GENCODE	1706	chr3	+	131080755	131083375	upstream	NM_024800	NEK11	serine/threonine-protein kinase Nek11 isoform 1	0.000864067	2.21658	up	chr3	+	130745693	131069309
ENST00000500843	RP11-11N9.4	0.0178832	2.59165	up	GENCODE	737	chr8	+	32853695	32902373	upstream	NM_001160001	NRG1	pro-neuregulin-1, membrane-bound isoform isoform HRG-beta1d	0.0109726	3.05019	down	chr8	+	32453343	32622558
ENST00000500843	RP11-11N9.4	0.0178832	2.59165	up	GENCODE	737	chr8	+	32853695	32902373	upstream	NM_013964	NRG1	pro-neuregulin-1, membrane-bound isoform isoform HRG-alpha	0.0497041	3.92415	down	chr8	+	32405727	32622558
ENST00000502496	TMPRSS11GP	0.0310582	3.00361	down	GENCODE	389	chr4	-	68857529	68863205	downstream	NM_001012763	GNRHR	gonadotropin-releasing hormone receptor isoform 2	0.032426	2.13746	up	chr4	-	68603098	68621804
ENST00000502496	TMPRSS11GP	0.0310582	3.00361	down	GENCODE	389	chr4	-	68857529	68863205	upstream	NM_001129907	TMPRSS11BNL	transmembrane protease serine 11B-like protein	0.0415873	6.65464	down	chr4	-	69054241	69083798
ENST00000502496	TMPRSS11GP	0.0310582	3.00361	down	GENCODE	389	chr4	-	68857529	68863205	upstream	NM_182502	TMPRSS11B	transmembrane protease serine 11B	4.28443e-06	66.421	down	chr4	-	69092370	69111412
ENST00000503006	RP11-517B11.4	0.00635851	2.35238	up	GENCODE	575	chr3	+	131236674	131239724	upstream	NM_001146003	NEK11	serine/threonine-protein kinase Nek11 isoform 3	0.00222285	2.38833	up	chr3	+	130745693	131069309
ENST00000503006	RP11-517B11.4	0.00635851	2.35238	up	GENCODE	575	chr3	+	131236674	131239724	upstream	NM_024800	NEK11	serine/threonine-protein kinase Nek11 isoform 1	0.000864067	2.21658	up	chr3	+	130745693	131069309
ENST00000503428	RP11-1379J22.5	0.00411852	2.01761	up	GENCODE	325	chr5	+	179085265	179091431	downstream	NM_001017987	C5orf45	UPF0544 protein C5orf45 isoform 2	0.0106259	2.17973	up	chr5	-	179264265	179285840
ENST00000505930	RP11-542G1.1	0.00111088	5.16584	down	GENCODE	469	chr4	-	76194277	76286392	upstream	NM_003948	CDKL2	cyclin-dependent kinase-like 2	0.0191489	2.18757	up	chr4	-	76501703	76555721
ENST00000506463	RP11-122C5.1	0.0314045	3.55833	down	GENCODE	800	chr5	-	38710468	38720375	downstream	NM_182801	EGFLAM	pikachurin isoform 4	0.0014561	2.27721	up	chr5	+	38445577	38465582
ENST00000507983	APOC1P1	5.43811e-07	2.85954	up	GENCODE	630	chr19	+	45430060	45434643	downstream	NM_024108	TRAPPC6A	trafficking protein particle complex subunit 6A isoform 1	1.31323e-07	2.70358	up	chr19	-	45666185	45681501
ENST00000507983	APOC1P1	5.43811e-07	2.85954	up	GENCODE	630	chr19	+	45430060	45434643	downstream	NM_212550	BLOC1S3	biogenesis of lysosome-related organelles complex 1 subunit 3	0.0373362	2.15394	up	chr19	+	45682002	45685058
ENST00000507983	APOC1P1	5.43811e-07	2.85954	up	GENCODE	630	chr19	+	45430060	45434643	upstream	ENST00000252491	APOC1	apolipoprotein C-I [Source:HGNC Symbol;Acc:607]	3.26747e-08	3.12438	up	chr19	+	45417920	45422606
ENST00000507983	APOC1P1	5.43811e-07	2.85954	up	GENCODE	630	chr19	+	45430060	45434643	upstream	NM_001130852	CBLC	signal transduction protein CBL-C isoform 2	8.97619e-05	2.29871	down	chr19	+	45281125	45303903
ENST00000507983	APOC1P1	5.43811e-07	2.85954	up	GENCODE	630	chr19	+	45430060	45434643	upstream	NM_020219	CEACAM19	carcinoembryonic antigen-related cell adhesion molecule 19 isoform 2 precursor	0.0124576	2.2553	down	chr19	+	45174723	45187627
ENST00000508111	RP11-93L9.1	6.46022e-06	3.0017	up	GENCODE	645	chr4	+	124571445	124851561	upstream	NM_199327	SPRY1	protein sprouty homolog 1	0.000212545	3.07	up	chr4	+	124317949	124324915
ENST00000509460	CRYBB2P1	0.015428	2.67088	down	GENCODE	701	chr22	+	25851762	25916821	downstream	ENST00000335473	MYO18B	myosin XVIIIB [Source:HGNC Symbol;Acc:18150]	0.00573411	2.35777	up	chr22	+	26138119	26427007
ENST00000511919	RP11-93L9.1	2.55759e-05	3.07111	up	GENCODE	590	chr4	+	124571445	124851509	upstream	NM_199327	SPRY1	protein sprouty homolog 1	0.000212545	3.07	up	chr4	+	124317949	124324915
ENST00000513652	RP11-472B18.1	0.00115733	2.47229	down	GENCODE	1532	chr4	+	39481874	39483525	downstream	NM_001184701	UGDH	UDP-glucose 6-dehydrogenase isoform 3	0.0266515	2.03041	down	chr4	-	39500375	39529218
ENST00000513652	RP11-472B18.1	0.00115733	2.47229	down	GENCODE	1532	chr4	+	39481874	39483525	downstream	NM_003359	UGDH	UDP-glucose 6-dehydrogenase isoform 1	0.0341868	2.1166	down	chr4	-	39500375	39529218
ENST00000513652	RP11-472B18.1	0.00115733	2.47229	down	GENCODE	1532	chr4	+	39481874	39483525	upstream	ENST00000399820	WDR19	WD repeat domain 19 [Source:HGNC Symbol;Acc:18340]	2.14572e-05	2.82854	up	chr4	+	39184023	39287430
ENST00000518096	TUBBP1	2.08047e-06	2.53818	down	GENCODE	1646	chr8	+	30209388	30211034	downstream	NM_001008712	RBPMS	RNA-binding protein with multiple splicing isoform C	0.00763951	2.45355	up	chr8	+	30241943	30405029
ENST00000518096	TUBBP1	2.08047e-06	2.53818	down	GENCODE	1646	chr8	+	30209388	30211034	upstream	NM_006571	DCTN6	dynactin subunit 6	0.0229161	2.44751	down	chr8	+	30013812	30041155
ENST00000519726	RP11-556O5.5	2.4874e-05	2.27281	down	GENCODE	1678	chr8	-	7992173	8085385	downstream	NM_004942	DEFB4A	beta-defensin 4A precursor	0.00429756	5.17052	down	chr8	+	7752198	7754237
ENST00000519978	RP11-346L1.2	0.00470867	3.49226	up	GENCODE	836	chr8	-	37483532	37531905	upstream	NM_007198	PROSC	proline synthase co-transcribed bacterial homolog protein	1.61317e-06	2.51895	down	chr8	+	37620100	37637286
ENST00000520646	RP11-806O11.1	0.0056314	2.1145	up	GENCODE	667	chr8	+	17666449	17678377	upstream	NM_001001924	MTUS1	microtubule-associated tumor suppressor 1 isoform 1	0.00848322	2.85894	down	chr8	-	17501302	17658426
ENST00000520646	RP11-806O11.1	0.0056314	2.1145	up	GENCODE	667	chr8	+	17666449	17678377	upstream	NM_001001925	MTUS1	microtubule-associated tumor suppressor 1 isoform 2	0.00387317	3.50608	down	chr8	-	17501302	17658426
ENST00000520646	RP11-806O11.1	0.0056314	2.1145	up	GENCODE	667	chr8	+	17666449	17678377	upstream	NM_001166393	MTUS1	microtubule-associated tumor suppressor 1 isoform 6	0.0136387	2.70971	down	chr8	-	17501302	17580084
ENST00000521470	RP11-231D20.2	0.00213657	3.1771	down	GENCODE	388	chr8	-	42106569	42120924	downstream	NM_000930	PLAT	tissue-type plasminogen activator isoform 1 preproprotein	0.00186158	2.17529	down	chr8	-	42032235	42065194
ENST00000521586	RP11-382A18.2	0.0476532	2.1627	down	GENCODE	290	chr8	+	128351518	128404876	downstream	NM_001159542	POU5F1B	putative POU domain, class 5, transcription factor 1B	1.09429e-05	4.55155	down	chr8	+	128427856	128429441
ENST00000523831	KB-1615E4.2	3.11367e-06	3.75699	up	GENCODE	331	chr8	+	101487917	101513376	upstream	NM_183419	RNF19A	E3 ubiquitin-protein ligase RNF19A	0.000103355	3.34797	up	chr8	-	101269287	101322379
ENST00000524034	CTB-12O2.1	0.0461585	2.33367	down	GENCODE	399	chr5	+	151338458	151650006	upstream	NM_003118	SPARC	SPARC precursor	0.0123761	4.3905	up	chr5	-	151040656	151066615
ENST00000525180	FAM86C2P	9.37621e-05	2.37615	down	GENCODE	435	chr11	-	67564153	67572807	downstream	ENST00000335385	TBX10	T-box 10 [Source:HGNC Symbol;Acc:11593]	0.00895781	2.0516	up	chr11	-	67398773	67407031
ENST00000525180	FAM86C2P	9.37621e-05	2.37615	down	GENCODE	435	chr11	-	67564153	67572807	downstream	NM_000695	ALDH3B2	aldehyde dehydrogenase family 3 member B2	3.69911e-05	10.713	down	chr11	-	67429632	67442102
ENST00000525180	FAM86C2P	9.37621e-05	2.37615	down	GENCODE	435	chr11	-	67564153	67572807	downstream	NM_000852	GSTP1	glutathione S-transferase P	0.000904148	2.46993	down	chr11	+	67351065	67354124
ENST00000525180	FAM86C2P	9.37621e-05	2.37615	down	GENCODE	435	chr11	-	67564153	67572807	downstream	NM_007103	NDUFV1	NADH dehydrogenase [ubiquinone] flavoprotein 1, mitochondrial isoform 1 precursor	0.0225881	2.1565	down	chr11	+	67374322	67380012
ENST00000525180	FAM86C2P	9.37621e-05	2.37615	down	GENCODE	435	chr11	-	67564153	67572807	downstream	NM_181843	NUDT8	nucleoside diphosphate-linked moiety X motif 8, mitochondrial isoform 2	2.02332e-05	3.76824	down	chr11	-	67395408	67397408
ENST00000527566	RP11-167J8.2	0.000195842	2.17494	up	GENCODE	422	chr11	-	71383720	71421627	downstream	NM_001360	DHCR7	7-dehydrocholesterol reductase	0.0016721	10.1728	down	chr11	-	71145456	71159477
ENST00000527566	RP11-167J8.2	0.000195842	2.17494	up	GENCODE	422	chr11	-	71383720	71421627	downstream	NM_018161	NADSYN1	glutamine-dependent NAD(+) synthetase	0.00456194	7.78529	down	chr11	+	71164216	71212581
ENST00000527566	RP11-167J8.2	0.000195842	2.17494	up	GENCODE	422	chr11	-	71383720	71421627	upstream	NM_001145057	IL18BP	interleukin-18-binding protein isoform a precursor	0.0031913	2.73625	up	chr11	+	71710662	71713574
ENST00000527566	RP11-167J8.2	0.000195842	2.17494	up	GENCODE	422	chr11	-	71383720	71421627	upstream	NM_018172	FAM86C1	protein FAM86C1 isoform 1	0.0003685	2.18224	down	chr11	+	71498556	71512280
ENST00000527945	CTC-497E21.4	1.30529e-05	2.71452	down	GENCODE	453	chr11	-	12984056	13011094	upstream	NM_001178	ARNTL	aryl hydrocarbon receptor nuclear translocator-like protein 1 isoform a	0.0336452	2.02267	down	chr11	+	13299324	13408812
ENST00000528245	MIR210HG	3.92633e-05	2.12458	down	GENCODE	659	chr11	-	567082	568408	downstream	ENST00000308020	PTDSS2	phosphatidylserine synthase 2 [Source:HGNC Symbol;Acc:15463]	7.71747e-05	2.2423	down	chr11	+	450279	491387
ENST00000528245	MIR210HG	3.92633e-05	2.12458	down	GENCODE	659	chr11	-	567082	568408	downstream	ENST00000331563	PKP3	plakophilin 3 [Source:HGNC Symbol;Acc:9025]	1.79357e-07	7.1527	down	chr11	+	394216	404908
ENST00000528245	MIR210HG	3.92633e-05	2.12458	down	GENCODE	659	chr11	-	567082	568408	downstream	NM_005343	HRAS	GTPase HRas isoform 1	0.000802656	3.57297	down	chr11	-	532241	535550
ENST00000528245	MIR210HG	3.92633e-05	2.12458	down	GENCODE	659	chr11	-	567082	568408	downstream	NM_173573	C11orf35	uncharacterized protein C11orf35	0.0113177	2.65752	up	chr11	-	554849	560779
ENST00000528245	MIR210HG	3.92633e-05	2.12458	down	GENCODE	659	chr11	-	567082	568408	upstream	NM_000797	DRD4	D(4) dopamine receptor	0.00319813	2.25182	up	chr11	+	637304	640705
ENST00000528245	MIR210HG	3.92633e-05	2.12458	down	GENCODE	659	chr11	-	567082	568408	upstream	NM_001039490	CD151	CD151 antigen	0.000119292	2.58422	down	chr11	+	832951	838835
ENST00000528245	MIR210HG	3.92633e-05	2.12458	down	GENCODE	659	chr11	-	567082	568408	upstream	NM_001142677	CHID1	chitinase domain-containing protein 1 isoform c precursor	0.000345198	2.04795	down	chr11	-	867858	910874
ENST00000528245	MIR210HG	3.92633e-05	2.12458	down	GENCODE	659	chr11	-	567082	568408	upstream	NM_006755	TALDO1	transaldolase	0.000608748	2.78479	down	chr11	+	747431	765024
ENST00000528245	MIR210HG	3.92633e-05	2.12458	down	GENCODE	659	chr11	-	567082	568408	upstream	NM_021008	DEAF1	deformed epidermal autoregulatory factor 1 homolog	0.00145678	2.39454	down	chr11	-	644224	695740
ENST00000528245	MIR210HG	3.92633e-05	2.12458	down	GENCODE	659	chr11	-	567082	568408	upstream	NM_182612	PDDC1	Parkinson disease 7 domain-containing protein 1 precursor	0.00808974	2.8684	up	chr11	-	767222	777487
ENST00000529081	CTD-2026G22.1	0.00601455	3.35737	up	GENCODE	578	chr11	+	49387622	49401221	upstream	NM_001014986	FOLH1	glutamate carboxypeptidase 2 isoform 2	0.0203802	5.21084	down	chr11	-	49168186	49230222
ENST00000529081	CTD-2026G22.1	0.00601455	3.35737	up	GENCODE	578	chr11	+	49387622	49401221	upstream	NM_001193471	FOLH1	glutamate carboxypeptidase 2 isoform 3	0.0272013	3.36669	down	chr11	-	49168186	49230222
ENST00000531402	CTC-497E21.4	0.00135856	10.4949	down	GENCODE	590	chr11	-	13002175	13011093	upstream	NM_001178	ARNTL	aryl hydrocarbon receptor nuclear translocator-like protein 1 isoform a	0.0336452	2.02267	down	chr11	+	13299324	13408812
ENST00000531806	FAM86C2P	6.11406e-06	2.70415	down	GENCODE	1814	chr11	-	67559118	67572793	downstream	ENST00000335385	TBX10	T-box 10 [Source:HGNC Symbol;Acc:11593]	0.00895781	2.0516	up	chr11	-	67398773	67407031
ENST00000531806	FAM86C2P	6.11406e-06	2.70415	down	GENCODE	1814	chr11	-	67559118	67572793	downstream	NM_000695	ALDH3B2	aldehyde dehydrogenase family 3 member B2	3.69911e-05	10.713	down	chr11	-	67429632	67442102
ENST00000531806	FAM86C2P	6.11406e-06	2.70415	down	GENCODE	1814	chr11	-	67559118	67572793	downstream	NM_000852	GSTP1	glutathione S-transferase P	0.000904148	2.46993	down	chr11	+	67351065	67354124
ENST00000531806	FAM86C2P	6.11406e-06	2.70415	down	GENCODE	1814	chr11	-	67559118	67572793	downstream	NM_007103	NDUFV1	NADH dehydrogenase [ubiquinone] flavoprotein 1, mitochondrial isoform 1 precursor	0.0225881	2.1565	down	chr11	+	67374322	67380012
ENST00000531806	FAM86C2P	6.11406e-06	2.70415	down	GENCODE	1814	chr11	-	67559118	67572793	downstream	NM_181843	NUDT8	nucleoside diphosphate-linked moiety X motif 8, mitochondrial isoform 2	2.02332e-05	3.76824	down	chr11	-	67395408	67397408
ENST00000532541	CTC-497E21.4	1.97401e-05	5.05504	down	GENCODE	1124	chr11	-	13001584	13011084	upstream	NM_001178	ARNTL	aryl hydrocarbon receptor nuclear translocator-like protein 1 isoform a	0.0336452	2.02267	down	chr11	+	13299324	13408812
ENST00000532947	RP11-22P4.1	0.000686539	2.58556	down	GENCODE	687	chr11	+	28373653	28548588	upstream	NM_031217	KIF18A	kinesin-like protein KIF18A	0.000743492	3.74535	down	chr11	-	28042162	28129746
ENST00000533311	RP11-655M14.13	4.31152e-06	4.55671	down	GENCODE	831	chr11	-	67385749	67394775	downstream	NM_000852	GSTP1	glutathione S-transferase P	0.000904148	2.46993	down	chr11	+	67351065	67354124
ENST00000533311	RP11-655M14.13	4.31152e-06	4.55671	down	GENCODE	831	chr11	-	67385749	67394775	downstream	NM_001008709	PPP1CA	serine/threonine-protein phosphatase PP1-alpha catalytic subunit isoform 3	0.00897676	2.20298	down	chr11	-	67165651	67169376
ENST00000533311	RP11-655M14.13	4.31152e-06	4.55671	down	GENCODE	831	chr11	-	67385749	67394775	downstream	NM_001018070	CORO1B	coronin-1B	0.000317109	2.20294	down	chr11	-	67205517	67211292
ENST00000533311	RP11-655M14.13	4.31152e-06	4.55671	down	GENCODE	831	chr11	-	67385749	67394775	downstream	NM_001078650	TMEM134	transmembrane protein 134 isoform b	1.14593e-06	2.52459	down	chr11	-	67231818	67236731
ENST00000533311	RP11-655M14.13	4.31152e-06	4.55671	down	GENCODE	831	chr11	-	67385749	67394775	downstream	NM_002708	PPP1CA	serine/threonine-protein phosphatase PP1-alpha catalytic subunit isoform 1	0.000979752	3.56773	down	chr11	-	67165651	67169376
ENST00000533311	RP11-655M14.13	4.31152e-06	4.55671	down	GENCODE	831	chr11	-	67385749	67394775	downstream	NM_003952	RPS6KB2	ribosomal protein S6 kinase beta-2	0.00108626	2.14326	down	chr11	+	67195934	67202879
ENST00000533311	RP11-655M14.13	4.31152e-06	4.55671	down	GENCODE	831	chr11	-	67385749	67394775	downstream	NM_007103	NDUFV1	NADH dehydrogenase [ubiquinone] flavoprotein 1, mitochondrial isoform 1 precursor	0.0225881	2.1565	down	chr11	+	67374322	67380012
ENST00000533311	RP11-655M14.13	4.31152e-06	4.55671	down	GENCODE	831	chr11	-	67385749	67394775	downstream	NM_021173	POLD4	DNA polymerase delta subunit 4 isoform 1	0.000196979	2.17191	down	chr11	-	67118235	67121067
ENST00000533311	RP11-655M14.13	4.31152e-06	4.55671	down	GENCODE	831	chr11	-	67385749	67394775	downstream	NM_206873	PPP1CA	serine/threonine-protein phosphatase PP1-alpha catalytic subunit isoform 2	0.00129846	3.19518	down	chr11	-	67165651	67169376
ENST00000533311	RP11-655M14.13	4.31152e-06	4.55671	down	GENCODE	831	chr11	-	67385749	67394775	upstream	ENST00000335385	TBX10	T-box 10 [Source:HGNC Symbol;Acc:11593]	0.00895781	2.0516	up	chr11	-	67398773	67407031
ENST00000533311	RP11-655M14.13	4.31152e-06	4.55671	down	GENCODE	831	chr11	-	67385749	67394775	upstream	NM_000695	ALDH3B2	aldehyde dehydrogenase family 3 member B2	3.69911e-05	10.713	down	chr11	-	67429632	67442102
ENST00000533311	RP11-655M14.13	4.31152e-06	4.55671	down	GENCODE	831	chr11	-	67385749	67394775	upstream	NM_181843	NUDT8	nucleoside diphosphate-linked moiety X motif 8, mitochondrial isoform 2	2.02332e-05	3.76824	down	chr11	-	67395408	67397408
ENST00000533775	TSSC2	0.024413	2.06285	down	GENCODE	1210	chr11	+	3404691	3430191	downstream	ENST00000250693	ART1	ADP-ribosyltransferase 1 [Source:HGNC Symbol;Acc:723]	0.0053822	2.65253	up	chr11	+	3666360	3685646
ENST00000533775	TSSC2	0.024413	2.06285	down	GENCODE	1210	chr11	+	3404691	3430191	downstream	ENST00000324932	NUP98	nucleoporin 98kDa [Source:HGNC Symbol;Acc:8068]	0.00558257	2.68162	down	chr11	-	3696239	3819022
ENST00000533775	TSSC2	0.024413	2.06285	down	GENCODE	1210	chr11	+	3404691	3430191	downstream	NM_139132	NUP98	nuclear pore complex protein Nup98-Nup96 isoform 4	0.00172323	3.53524	down	chr11	-	3696239	3819022
ENST00000534291	RP13-726E6.1	0.0167779	2.4842	up	GENCODE	450	chr11	+	3490548	3552558	downstream	ENST00000250693	ART1	ADP-ribosyltransferase 1 [Source:HGNC Symbol;Acc:723]	0.0053822	2.65253	up	chr11	+	3666360	3685646
ENST00000534291	RP13-726E6.1	0.0167779	2.4842	up	GENCODE	450	chr11	+	3490548	3552558	downstream	ENST00000324932	NUP98	nucleoporin 98kDa [Source:HGNC Symbol;Acc:8068]	0.00558257	2.68162	down	chr11	-	3696239	3819022
ENST00000534291	RP13-726E6.1	0.0167779	2.4842	up	GENCODE	450	chr11	+	3490548	3552558	downstream	ENST00000351018	RHOG	ras homolog family member G [Source:HGNC Symbol;Acc:672]	5.60015e-05	3.68423	down	chr11	-	3848207	3862213
ENST00000534291	RP13-726E6.1	0.0167779	2.4842	up	GENCODE	450	chr11	+	3490548	3552558	downstream	NM_001145438	PGAP2	post-GPI attachment to proteins factor 2 isoform 2	0.00011684	2.93285	down	chr11	+	3819048	3847601
ENST00000534291	RP13-726E6.1	0.0167779	2.4842	up	GENCODE	450	chr11	+	3490548	3552558	downstream	NM_139131	NUP98	nuclear pore complex protein Nup98-Nup96 isoform 2	0.0033178	2.69778	down	chr11	-	3733058	3819022
ENST00000534291	RP13-726E6.1	0.0167779	2.4842	up	GENCODE	450	chr11	+	3490548	3552558	downstream	NM_139132	NUP98	nuclear pore complex protein Nup98-Nup96 isoform 4	0.00172323	3.53524	down	chr11	-	3696239	3819022
ENST00000534477	CTC-497E21.4	0.000203572	5.89328	down	GENCODE	888	chr11	-	13001757	13011086	upstream	NM_001178	ARNTL	aryl hydrocarbon receptor nuclear translocator-like protein 1 isoform a	0.0336452	2.02267	down	chr11	+	13299324	13408812
ENST00000534540	MIR210HG	3.90808e-05	2.30519	down	GENCODE	367	chr11	-	567525	568369	downstream	ENST00000308020	PTDSS2	phosphatidylserine synthase 2 [Source:HGNC Symbol;Acc:15463]	7.71747e-05	2.2423	down	chr11	+	450279	491387
ENST00000534540	MIR210HG	3.90808e-05	2.30519	down	GENCODE	367	chr11	-	567525	568369	downstream	ENST00000331563	PKP3	plakophilin 3 [Source:HGNC Symbol;Acc:9025]	1.79357e-07	7.1527	down	chr11	+	394216	404908
ENST00000534540	MIR210HG	3.90808e-05	2.30519	down	GENCODE	367	chr11	-	567525	568369	downstream	NM_005343	HRAS	GTPase HRas isoform 1	0.000802656	3.57297	down	chr11	-	532241	535550
ENST00000534540	MIR210HG	3.90808e-05	2.30519	down	GENCODE	367	chr11	-	567525	568369	downstream	NM_173573	C11orf35	uncharacterized protein C11orf35	0.0113177	2.65752	up	chr11	-	554849	560779
ENST00000534540	MIR210HG	3.90808e-05	2.30519	down	GENCODE	367	chr11	-	567525	568369	upstream	NM_000797	DRD4	D(4) dopamine receptor	0.00319813	2.25182	up	chr11	+	637304	640705
ENST00000534540	MIR210HG	3.90808e-05	2.30519	down	GENCODE	367	chr11	-	567525	568369	upstream	NM_001039490	CD151	CD151 antigen	0.000119292	2.58422	down	chr11	+	832951	838835
ENST00000534540	MIR210HG	3.90808e-05	2.30519	down	GENCODE	367	chr11	-	567525	568369	upstream	NM_001142677	CHID1	chitinase domain-containing protein 1 isoform c precursor	0.000345198	2.04795	down	chr11	-	867858	910874
ENST00000534540	MIR210HG	3.90808e-05	2.30519	down	GENCODE	367	chr11	-	567525	568369	upstream	NM_006755	TALDO1	transaldolase	0.000608748	2.78479	down	chr11	+	747431	765024
ENST00000534540	MIR210HG	3.90808e-05	2.30519	down	GENCODE	367	chr11	-	567525	568369	upstream	NM_021008	DEAF1	deformed epidermal autoregulatory factor 1 homolog	0.00145678	2.39454	down	chr11	-	644224	695740
ENST00000534540	MIR210HG	3.90808e-05	2.30519	down	GENCODE	367	chr11	-	567525	568369	upstream	NM_182612	PDDC1	Parkinson disease 7 domain-containing protein 1 precursor	0.00808974	2.8684	up	chr11	-	767222	777487
ENST00000539163	HNF1A-AS1	0.0424779	2.10446	down	GENCODE	2455	chr12	-	121407640	121410095	downstream	NM_139015	SPPL3	signal peptide peptidase-like 3	0.0465641	2.40744	down	chr12	-	121200312	121342155
ENST00000539163	HNF1A-AS1	0.0424779	2.10446	down	GENCODE	2455	chr12	-	121407640	121410095	upstream	NM_153499	CAMKK2	calcium/calmodulin-dependent protein kinase kinase 2 isoform 2	7.22042e-05	8.44415	down	chr12	-	121675494	121736111
ENST00000539163	HNF1A-AS1	0.0424779	2.10446	down	GENCODE	2455	chr12	-	121407640	121410095	upstream	NM_153500	CAMKK2	calcium/calmodulin-dependent protein kinase kinase 2 isoform 4	1.67749e-05	7.05811	down	chr12	-	121675494	121736111
ENST00000539163	HNF1A-AS1	0.0424779	2.10446	down	GENCODE	2455	chr12	-	121407640	121410095	upstream	NM_172215	CAMKK2	calcium/calmodulin-dependent protein kinase kinase 2 isoform 6	8.8028e-05	8.36715	down	chr12	-	121681390	121736111
ENST00000539163	HNF1A-AS1	0.0424779	2.10446	down	GENCODE	2455	chr12	-	121407640	121410095	upstream	NM_172216	CAMKK2	calcium/calmodulin-dependent protein kinase kinase 2 isoform 3	4.01005e-05	2.23094	down	chr12	-	121675494	121736111
ENST00000540024	RP11-766N7.3	0.00702874	4.16791	up	GENCODE	557	chr12	+	65277553	65368391	upstream	ENST00000542104	RASSF3	Ras association (RalGDS/AF-6) domain family member 3 [Source:HGNC Symbol;Acc:14271]	1.19795e-05	7.8519	down	chr12	+	65004292	65091347
ENST00000542435	RP11-304M2.2	0.0378526	2.05025	up	GENCODE	1170	chr11	-	129915	131374	upstream	ENST00000331563	PKP3	plakophilin 3 [Source:HGNC Symbol;Acc:9025]	1.79357e-07	7.1527	down	chr11	+	394216	404908
ENST00000542435	RP11-304M2.2	0.0378526	2.05025	up	GENCODE	1170	chr11	-	129915	131374	upstream	NM_002817	PSMD13	26S proteasome non-ATPase regulatory subunit 13 isoform 1	0.000289401	2.47428	down	chr11	+	236807	252984
ENST00000542435	RP11-304M2.2	0.0378526	2.05025	up	GENCODE	1170	chr11	-	129915	131374	upstream	NM_175932	PSMD13	26S proteasome non-ATPase regulatory subunit 13 isoform 2	8.94704e-05	2.03185	down	chr11	+	236807	252984
ENST00000542477	RP11-807H22.5	0.0202172	2.49574	up	GENCODE	698	chr11	+	71869907	71870905	downstream	NM_001567	INPPL1	phosphatidylinositol 3,4,5-trisphosphate 5-phosphatase 2	0.000113176	2.00748	down	chr11	+	71935881	71950188
ENST00000542477	RP11-807H22.5	0.0202172	2.49574	up	GENCODE	698	chr11	+	71869907	71870905	upstream	ENST00000278671	LAMTOR1	late endosomal/lysosomal adaptor, MAPK and MTOR activator 1 [Source:HGNC Symbol;Acc:26068]	0.000143512	6.80707	down	chr11	-	71808337	71814433
ENST00000542477	RP11-807H22.5	0.0202172	2.49574	up	GENCODE	698	chr11	+	71869907	71870905	upstream	NM_001145057	IL18BP	interleukin-18-binding protein isoform a precursor	0.0031913	2.73625	up	chr11	+	71710662	71713574
ENST00000542477	RP11-807H22.5	0.0202172	2.49574	up	GENCODE	698	chr11	+	71869907	71870905	upstream	NM_014042	ANAPC15	anaphase-promoting complex subunit 15	0.000110828	4.88221	down	chr11	-	71820632	71823822
ENST00000544685	RP11-752G15.6	0.00108148	2.0239	down	GENCODE	594	chr15	+	83419315	83423689	downstream	ENST00000304177	C15orf40	chromosome 15 open reading frame 40 [Source:HGNC Symbol;Acc:28443]	0.0122051	2.50121	down	chr15	-	83673144	83680393
ENST00000544685	RP11-752G15.6	0.00108148	2.0239	down	GENCODE	594	chr15	+	83419315	83423689	downstream	NM_001011885	BTBD1	BTB/POZ domain-containing protein 1 isoform 2	0.00301074	2.59702	down	chr15	-	83685180	83736106
ENST00000544685	RP11-752G15.6	0.00108148	2.0239	down	GENCODE	594	chr15	+	83419315	83423689	downstream	NM_025238	BTBD1	BTB/POZ domain-containing protein 1 isoform 1	0.00834973	2.66619	down	chr15	-	83685180	83736106
ENST00000546674	MIR3179-1	0.000433971	2.21234	down	GENCODE	676	chr16	+	14995355	14996031	upstream	ENST00000438167	PLA2G10	phospholipase A2, group X [Source:HGNC Symbol;Acc:9029]	0.00945279	3.25473	up	chr16	-	14766404	14788526
ENST00000546798	HOXD-AS1	0.00479127	2.18509	up	GENCODE	581	chr2	-	177041113	177042853	downstream	NM_002148	HOXD10	homeobox protein Hox-D10	0.00149686	6.04483	down	chr2	+	176981491	176984670
ENST00000547492	RP11-620J15.3	0.0037573	2.45878	up	GENCODE	759	chr12	-	58325351	58329842	upstream	NM_033276	XRCC6BP1	mitochondrial inner membrane protease ATP23 homolog	0.00951983	3.1261	down	chr12	+	58335444	58351052
ENST00000547748	RP11-493L12.3	8.04943e-05	4.61781	down	GENCODE	663	chr12	-	47631516	47672804	downstream	NM_138371	PCED1B	protein FAM113B	0.000105192	2.84155	up	chr12	+	47610051	47630443
ENST00000547748	RP11-493L12.3	8.04943e-05	4.61781	down	GENCODE	663	chr12	-	47631516	47672804	downstream	NM_181847	AMIGO2	amphoterin-induced protein 2 precursor	0.0339892	4.63567	up	chr12	-	47469489	47473734
ENST00000548268	MIR3180-1	0.00367017	2.70146	up	GENCODE	1459	chr16	-	15003743	15005202	downstream	ENST00000438167	PLA2G10	phospholipase A2, group X [Source:HGNC Symbol;Acc:9029]	0.00945279	3.25473	up	chr16	-	14766404	14788526
ENST00000551421	RP11-620J15.3	0.00196196	2.66088	up	GENCODE	451	chr12	-	58325310	58329862	upstream	NM_033276	XRCC6BP1	mitochondrial inner membrane protease ATP23 homolog	0.00951983	3.1261	down	chr12	+	58335444	58351052
ENST00000554221	LINC00520	0.00183314	22.7897	down	GENCODE	348	chr14	-	56249126	56263406	downstream	NM_001079521	KTN1	kinectin isoform a	3.39274e-05	2.56869	down	chr14	+	56046924	56151302
ENST00000554221	LINC00520	0.00183314	22.7897	down	GENCODE	348	chr14	-	56249126	56263406	downstream	NM_001079522	KTN1	kinectin isoform b	0.00200926	2.08294	down	chr14	+	56046924	56151302
ENST00000554221	LINC00520	0.00183314	22.7897	down	GENCODE	348	chr14	-	56249126	56263406	downstream	NM_004986	KTN1	kinectin isoform c	7.22805e-05	2.22891	down	chr14	+	56046924	56151296
ENST00000554221	LINC00520	0.00183314	22.7897	down	GENCODE	348	chr14	-	56249126	56263406	downstream	NM_182926	KTN1	kinectin isoform a	2.63284e-05	2.86925	down	chr14	+	56046924	56151302
ENST00000554526	RP11-388E23.2	0.00588935	2.9884	up	GENCODE	572	chr14	-	24198246	24198950	upstream	NM_021004	DHRS4	dehydrogenase/reductase SDR family member 4	9.51831e-09	3.87474	down	chr14	+	24422964	24438488
ENST00000554526	RP11-388E23.2	0.00588935	2.9884	up	GENCODE	572	chr14	-	24198246	24198950	upstream	NM_198083	DHRS4L2	dehydrogenase/reductase SDR family member 4-like 2 isoform 1 precursor	0.00102721	3.0272	down	chr14	+	24458026	24475617
ENST00000555481	RP11-219E7.2	0.00055184	2.17404	up	GENCODE	764	chr14	-	21342463	21343927	downstream	NM_002933	RNASE1	ribonuclease pancreatic precursor	0.000177961	3.56758	up	chr14	-	21269514	21271036
ENST00000555481	RP11-219E7.2	0.00055184	2.17404	up	GENCODE	764	chr14	-	21342463	21343927	upstream	ENST00000298687	NDRG2	NDRG family member 2 [Source:HGNC Symbol;Acc:14460]	3.8346e-05	5.46139	down	chr14	-	21484921	21493935
ENST00000555481	RP11-219E7.2	0.00055184	2.17404	up	GENCODE	764	chr14	-	21342463	21343927	upstream	ENST00000298690	RNASE7	ribonuclease, RNase A family, 7 [Source:HGNC Symbol;Acc:19278]	0.00155729	4.41424	down	chr14	+	21510384	21512392
ENST00000555481	RP11-219E7.2	0.00055184	2.17404	up	GENCODE	764	chr14	-	21342463	21343927	upstream	NM_016250	NDRG2	protein NDRG2 isoform b	0.000174159	2.74273	down	chr14	-	21484921	21493935
ENST00000556130	RP11-58E21.4	0.00750984	3.26809	up	GENCODE	685	chr14	-	50412871	50427380	downstream	NM_001663	ARF6	ADP-ribosylation factor 6	1.32267e-05	3.21558	down	chr14	+	50359735	50363772
ENST00000556130	RP11-58E21.4	0.00750984	3.26809	up	GENCODE	685	chr14	-	50412871	50427380	downstream	NM_002692	POLE2	DNA polymerase epsilon subunit 2 isoform 1	0.00227272	3.60059	down	chr14	-	50110269	50155098
ENST00000556130	RP11-58E21.4	0.00750984	3.26809	up	GENCODE	685	chr14	-	50412871	50427380	downstream	NM_004713	NEMF	nuclear export mediator factor NEMF	3.49735e-06	2.37787	down	chr14	-	50250531	50319539
ENST00000556130	RP11-58E21.4	0.00750984	3.26809	up	GENCODE	685	chr14	-	50412871	50427380	upstream	NM_024884	L2HGDH	L-2-hydroxyglutarate dehydrogenase, mitochondrial precursor	0.00517425	4.02773	down	chr14	-	50709151	50778947
ENST00000556266	DIO3OS	0.000454712	2.55204	up	GENCODE	401	chr14	-	102023640	102025113	upstream	NM_001161726	PPP2R5C	serine/threonine-protein phosphatase 2A 56 kDa regulatory subunit gamma isoform isoform f	1.95743e-05	2.2084	down	chr14	+	102228134	102394328
ENST00000556466	RP11-862G15.1	0.0411304	2.12566	up	GENCODE	432	chr14	+	93357953	93359371	downstream	NM_001098621	TMEM251	UPF0694 transmembrane protein C14orf109 isoform 1	0.0254758	2.06293	down	chr14	+	93651374	93653425
ENST00000556466	RP11-862G15.1	0.0411304	2.12566	up	GENCODE	432	chr14	+	93357953	93359371	downstream	NM_015676	TMEM251	UPF0694 transmembrane protein C14orf109 isoform 2	0.00218136	2.04094	down	chr14	+	93651295	93653431
ENST00000556479	RP11-255G12.1	0.00101751	5.18172	down	GENCODE	576	chr14	+	51800110	51832275	upstream	NM_030755	TMX1	thioredoxin-related transmembrane protein 1 precursor	0.00328263	4.00665	down	chr14	+	51706885	51724372
ENST00000556964	ADAM20P1	0.00736941	4.74447	down	GENCODE	3034	chr14	-	70935597	70950473	upstream	NM_005466	MED6	mediator of RNA polymerase II transcription subunit 6	0.0035926	2.05207	down	chr14	-	71050956	71067384
ENST00000558015	RP11-561C5.6	1.11867e-05	3.43577	up	GENCODE	470	chr15	-	85857897	85858747	upstream	NM_007200	AKAP13	A-kinase anchor protein 13 isoform 2	2.67598e-05	2.27838	down	chr15	+	85923846	86292589
ENST00000558323	RP11-151N17.2	0.00147703	2.39696	down	GENCODE	570	chr15	-	44827286	44828141	upstream	ENST00000329464	TRIM69	tripartite motif containing 69 [Source:HGNC Symbol;Acc:17857]	0.00439116	2.60032	up	chr15	+	45028559	45060025
ENST00000558419	CTD-2008A1.1	0.00119234	2.83513	down	GENCODE	424	chr15	+	45118737	45119292	downstream	NM_207581	DUOXA2	dual oxidase maturation factor 2	0.0454587	3.09325	down	chr15	+	45406522	45410301
ENST00000558419	CTD-2008A1.1	0.00119234	2.83513	down	GENCODE	424	chr15	+	45118737	45119292	upstream	ENST00000329464	TRIM69	tripartite motif containing 69 [Source:HGNC Symbol;Acc:17857]	0.00439116	2.60032	up	chr15	+	45028559	45060025
ENST00000559368	OIP5-AS1	0.0104376	2.75326	down	GENCODE	642	chr15	+	41576205	41580469	downstream	ENST00000220514	OIP5	Opa interacting protein 5 [Source:HGNC Symbol;Acc:20300]	0.0168487	5.21178	down	chr15	-	41601465	41624819
ENST00000559368	OIP5-AS1	0.0104376	2.75326	down	GENCODE	642	chr15	+	41576205	41580469	downstream	NM_002220	ITPKA	inositol-trisphosphate 3-kinase A	0.0253677	5.61204	up	chr15	+	41786055	41795757
ENST00000559368	OIP5-AS1	0.0104376	2.75326	down	GENCODE	642	chr15	+	41576205	41580469	downstream	NM_016359	NUSAP1	nucleolar and spindle-associated protein 1 isoform 1	0.00534749	2.27849	down	chr15	+	41624891	41673248
ENST00000559368	OIP5-AS1	0.0104376	2.75326	down	GENCODE	642	chr15	+	41576205	41580469	downstream	NM_018454	NUSAP1	nucleolar and spindle-associated protein 1 isoform 2	0.0146866	2.06092	down	chr15	+	41624891	41673248
ENST00000559368	OIP5-AS1	0.0104376	2.75326	down	GENCODE	642	chr15	+	41576205	41580469	upstream	NM_007236	CHP1	calcium-binding protein p22	0.0178005	2.31868	down	chr15	+	41523436	41574083
ENST00000559687	RP11-526I2.3	0.000464822	2.8456	down	GENCODE	301	chr15	-	101093556	101100057	upstream	NM_198243	ASB7	ankyrin repeat and SOCS box protein 7 isoform 2	0.0268842	2.18845	down	chr15	+	101142754	101191904
ENST00000560267	LINC00520	0.00171327	8.27155	down	GENCODE	412	chr14	-	56247863	56263374	downstream	NM_001079521	KTN1	kinectin isoform a	3.39274e-05	2.56869	down	chr14	+	56046924	56151302
ENST00000560267	LINC00520	0.00171327	8.27155	down	GENCODE	412	chr14	-	56247863	56263374	downstream	NM_001079522	KTN1	kinectin isoform b	0.00200926	2.08294	down	chr14	+	56046924	56151302
ENST00000560267	LINC00520	0.00171327	8.27155	down	GENCODE	412	chr14	-	56247863	56263374	downstream	NM_004986	KTN1	kinectin isoform c	7.22805e-05	2.22891	down	chr14	+	56046924	56151296
ENST00000560267	LINC00520	0.00171327	8.27155	down	GENCODE	412	chr14	-	56247863	56263374	downstream	NM_182926	KTN1	kinectin isoform a	2.63284e-05	2.86925	down	chr14	+	56046924	56151302
ENST00000560376	RP11-521C20.2	0.021678	2.19928	up	GENCODE	864	chr15	-	40367404	40370905	upstream	NM_001128629	PAK6	serine/threonine-protein kinase PAK 6	0.00168739	3.18673	down	chr15	+	40509628	40569688
ENST00000560376	RP11-521C20.2	0.021678	2.19928	up	GENCODE	864	chr15	-	40367404	40370905	upstream	NM_001211	BUB1B	mitotic checkpoint serine/threonine-protein kinase BUB1 beta	0.00457029	2.15804	down	chr15	+	40453209	40513337
ENST00000560545	OIP5-AS1	0.0231537	3.14443	down	GENCODE	566	chr15	+	41576207	41577887	downstream	ENST00000220514	OIP5	Opa interacting protein 5 [Source:HGNC Symbol;Acc:20300]	0.0168487	5.21178	down	chr15	-	41601465	41624819
ENST00000560545	OIP5-AS1	0.0231537	3.14443	down	GENCODE	566	chr15	+	41576207	41577887	downstream	NM_002220	ITPKA	inositol-trisphosphate 3-kinase A	0.0253677	5.61204	up	chr15	+	41786055	41795757
ENST00000560545	OIP5-AS1	0.0231537	3.14443	down	GENCODE	566	chr15	+	41576207	41577887	downstream	NM_016359	NUSAP1	nucleolar and spindle-associated protein 1 isoform 1	0.00534749	2.27849	down	chr15	+	41624891	41673248
ENST00000560545	OIP5-AS1	0.0231537	3.14443	down	GENCODE	566	chr15	+	41576207	41577887	downstream	NM_018454	NUSAP1	nucleolar and spindle-associated protein 1 isoform 2	0.0146866	2.06092	down	chr15	+	41624891	41673248
ENST00000560545	OIP5-AS1	0.0231537	3.14443	down	GENCODE	566	chr15	+	41576207	41577887	upstream	NM_007236	CHP1	calcium-binding protein p22	0.0178005	2.31868	down	chr15	+	41523436	41574083
ENST00000560706	OIP5-AS1	0.0107128	2.31087	down	GENCODE	473	chr15	+	41576205	41590267	downstream	ENST00000220514	OIP5	Opa interacting protein 5 [Source:HGNC Symbol;Acc:20300]	0.0168487	5.21178	down	chr15	-	41601465	41624819
ENST00000560706	OIP5-AS1	0.0107128	2.31087	down	GENCODE	473	chr15	+	41576205	41590267	downstream	NM_002220	ITPKA	inositol-trisphosphate 3-kinase A	0.0253677	5.61204	up	chr15	+	41786055	41795757
ENST00000560706	OIP5-AS1	0.0107128	2.31087	down	GENCODE	473	chr15	+	41576205	41590267	downstream	NM_016359	NUSAP1	nucleolar and spindle-associated protein 1 isoform 1	0.00534749	2.27849	down	chr15	+	41624891	41673248
ENST00000560706	OIP5-AS1	0.0107128	2.31087	down	GENCODE	473	chr15	+	41576205	41590267	downstream	NM_018454	NUSAP1	nucleolar and spindle-associated protein 1 isoform 2	0.0146866	2.06092	down	chr15	+	41624891	41673248
ENST00000560706	OIP5-AS1	0.0107128	2.31087	down	GENCODE	473	chr15	+	41576205	41590267	upstream	NM_007236	CHP1	calcium-binding protein p22	0.0178005	2.31868	down	chr15	+	41523436	41574083
ENST00000561384	CTD-2008A1.2	0.000187923	2.87701	down	GENCODE	1045	chr15	-	45119397	45176892	downstream	ENST00000329464	TRIM69	tripartite motif containing 69 [Source:HGNC Symbol;Acc:17857]	0.00439116	2.60032	up	chr15	+	45028559	45060025
ENST00000561384	CTD-2008A1.2	0.000187923	2.87701	down	GENCODE	1045	chr15	-	45119397	45176892	upstream	ENST00000290894	SHF	Src homology 2 domain containing F [Source:HGNC Symbol;Acc:25116]	0.0157226	2.25121	up	chr15	-	45459411	45493373
ENST00000561384	CTD-2008A1.2	0.000187923	2.87701	down	GENCODE	1045	chr15	-	45119397	45176892	upstream	NM_017434	DUOX1	dual oxidase 1 precursor	0.0168988	2.26187	up	chr15	+	45422191	45457774
ENST00000561384	CTD-2008A1.2	0.000187923	2.87701	down	GENCODE	1045	chr15	-	45119397	45176892	upstream	NM_207581	DUOXA2	dual oxidase maturation factor 2	0.0454587	3.09325	down	chr15	+	45406522	45410301
ENST00000561977	RP11-308D13.3	0.0196995	7.16891	down	GENCODE	1098	chr4	-	140539289	140544386	downstream	NM_057175	NAA15	N-alpha-acetyltransferase 15, NatA auxiliary subunit	0.0223167	2.77112	down	chr4	+	140222675	140311935
ENST00000562471	RP11-7K24.3	0.000207699	3.72391	down	GENCODE	2022	chr6	-	42059975	42061997	downstream	NM_001136126	CCND3	G1/S-specific cyclin-D3 isoform 4	0.00197497	2.03211	down	chr6	-	41902670	42016610
ENST00000562471	RP11-7K24.3	0.000207699	3.72391	down	GENCODE	2022	chr6	-	42059975	42061997	upstream	NM_018141	MRPS10	28S ribosomal protein S10, mitochondrial	0.000192846	2.6381	down	chr6	-	42174538	42185633
ENST00000562504	RP11-534L20.5	4.78253e-06	4.19773	up	GENCODE	509	chr1	+	206677280	206677789	downstream	NM_004759	MAPKAPK2	MAP kinase-activated protein kinase 2 isoform 1	0.0441434	2.2073	down	chr1	+	206858364	206907630
ENST00000562504	RP11-534L20.5	4.78253e-06	4.19773	up	GENCODE	509	chr1	+	206677280	206677789	upstream	NM_001193321	IKBKE	inhibitor of nuclear factor kappa-B kinase subunit epsilon isoform 3	0.0312213	2.12459	up	chr1	+	206643585	206670223
ENST00000562834	RP3-523K23.2	0.0107671	19.0351	down	GENCODE	1933	chr6	+	54807964	54809897	upstream	NM_001010872	FAM83B	protein FAM83B	0.0024917	15.4622	down	chr6	+	54711568	54806819
ENST00000562878	RP4-798A10.7	0.00296656	2.3023	down	GENCODE	1110	chr1	+	16841139	16842249	upstream	ENST00000335496	SPATA21	spermatogenesis associated 21 [Source:HGNC Symbol;Acc:28026]	0.0045992	2.11435	up	chr1	-	16725137	16763919
ENST00000562902	RP11-426C22.5	4.35446e-07	4.58001	up	GENCODE	580	chr16	+	29127447	29229181	upstream	NM_001142451	SPNS1	protein spinster homolog 1 isoform 3	0.00511298	2.68531	down	chr16	+	28986095	28995869
ENST00000562902	RP11-426C22.5	4.35446e-07	4.58001	up	GENCODE	580	chr16	+	29127447	29229181	upstream	NM_001145795	SH2B1	SH2B adapter protein 1 isoform 1	0.00286735	2.64042	up	chr16	+	28875077	28885534
ENST00000562902	RP11-426C22.5	4.35446e-07	4.58001	up	GENCODE	580	chr16	+	29127447	29229181	upstream	NM_001145812	SH2B1	SH2B adapter protein 1 isoform 2	0.00420505	2.46926	up	chr16	+	28875295	28885534
ENST00000562983	RP11-399O19.8	2.11596e-05	4.94136	up	GENCODE	1224	chr10	+	90775592	90776816	downstream	ENST00000371852	CH25H	cholesterol 25-hydroxylase [Source:HGNC Symbol;Acc:1907]	1.98295e-05	5.21025	up	chr10	-	90965693	90967071
ENST00000562983	RP11-399O19.8	2.11596e-05	4.94136	up	GENCODE	1224	chr10	+	90775592	90776816	upstream	NM_000043	FAS	tumor necrosis factor receptor superfamily member 6 isoform 1 precursor	0.000240355	2.86514	up	chr10	+	90750287	90775542
ENST00000562983	RP11-399O19.8	2.11596e-05	4.94136	up	GENCODE	1224	chr10	+	90775592	90776816	upstream	NM_152871	FAS	tumor necrosis factor receptor superfamily member 6 isoform 2 precursor	0.00317711	2.83489	up	chr10	+	90750287	90775542
ENST00000562983	RP11-399O19.8	2.11596e-05	4.94136	up	GENCODE	1224	chr10	+	90775592	90776816	upstream	NM_152872	FAS	tumor necrosis factor receptor superfamily member 6 isoform 3 precursor	2.26662e-05	3.65348	up	chr10	+	90750287	90775542
ENST00000563217	RP11-532F12.5	0.000343158	2.83698	down	GENCODE	250	chr15	-	41130748	41132691	downstream	NM_001164269	RAD51	DNA repair protein RAD51 homolog 1 isoform 2	0.0261742	3.00337	down	chr15	+	40987377	41024356
ENST00000563217	RP11-532F12.5	0.000343158	2.83698	down	GENCODE	250	chr15	-	41130748	41132691	downstream	NM_001164270	RAD51	DNA repair protein RAD51 homolog 1 isoform 3	0.0108639	2.31616	down	chr15	+	40987326	41024356
ENST00000563217	RP11-532F12.5	0.000343158	2.83698	down	GENCODE	250	chr15	-	41130748	41132691	downstream	NM_002875	RAD51	DNA repair protein RAD51 homolog 1 isoform 1	0.0438654	2.38103	down	chr15	+	40987326	41024356
ENST00000563217	RP11-532F12.5	0.000343158	2.83698	down	GENCODE	250	chr15	-	41130748	41132691	downstream	NM_152260	RPUSD2	RNA pseudouridylate synthase domain-containing protein 2	0.00504934	3.08981	down	chr15	+	40861536	40866661
ENST00000563217	RP11-532F12.5	0.000343158	2.83698	down	GENCODE	250	chr15	-	41130748	41132691	downstream	NM_170589	CASC5	protein CASC5 isoform 1	0.013339	3.65604	down	chr15	+	40886446	40954881
ENST00000563217	RP11-532F12.5	0.000343158	2.83698	down	GENCODE	250	chr15	-	41130748	41132691	upstream	ENST00000220507	RHOV	ras homolog family member V [Source:HGNC Symbol;Acc:18313]	2.73823e-05	4.63471	down	chr15	-	41164411	41166487
ENST00000563217	RP11-532F12.5	0.000343158	2.83698	down	GENCODE	250	chr15	-	41130748	41132691	upstream	NM_003710	SPINT1	kunitz-type protease inhibitor 1 isoform 2 precursor	0.000778367	2.52466	down	chr15	+	41136245	41149853
ENST00000563421	RP11-318L16.6	0.0116222	5.49992	up	GENCODE	262	chr1	+	211608413	211608675	downstream	NM_001164688	RD3	protein RD3	0.000605118	2.01675	up	chr1	-	211649863	211666259
ENST00000563421	RP11-318L16.6	0.0116222	5.49992	up	GENCODE	262	chr1	+	211608413	211608675	downstream	NM_021194	SLC30A1	zinc transporter 1	0.00270298	3.33591	down	chr1	-	211748380	211752099
ENST00000563421	RP11-318L16.6	0.0116222	5.49992	up	GENCODE	262	chr1	+	211608413	211608675	upstream	NM_018254	RCOR3	REST corepressor 3 isoform d	0.0482879	2.07228	down	chr1	+	211433288	211489725
ENST00000563989	RP11-45P15.4	0.00246297	2.1775	down	GENCODE	694	chr14	-	103798010	103798704	upstream	ENST00000299204	BAG5	BCL2-associated athanogene 5 [Source:HGNC Symbol;Acc:941]	0.000496998	2.58122	down	chr14	-	104022880	104029151
ENST00000563989	RP11-45P15.4	0.00246297	2.1775	down	GENCODE	694	chr14	-	103798010	103798704	upstream	NM_001128918	MARK3	MAP/microtubule affinity-regulating kinase 3 isoform a	0.00602068	2.81452	down	chr14	+	103851700	103970166
ENST00000563989	RP11-45P15.4	0.00246297	2.1775	down	GENCODE	694	chr14	-	103798010	103798704	upstream	NM_001128919	MARK3	MAP/microtubule affinity-regulating kinase 3 isoform b	0.0128918	2.07139	down	chr14	+	103851700	103970166
ENST00000563989	RP11-45P15.4	0.00246297	2.1775	down	GENCODE	694	chr14	-	103798010	103798704	upstream	NM_001128921	MARK3	MAP/microtubule affinity-regulating kinase 3 isoform e	0.000771704	2.0615	down	chr14	+	103851700	103970166
ENST00000563989	RP11-45P15.4	0.00246297	2.1775	down	GENCODE	694	chr14	-	103798010	103798704	upstream	NM_002376	MARK3	MAP/microtubule affinity-regulating kinase 3 isoform c	0.000409587	2.06179	down	chr14	+	103851700	103970166
ENST00000563989	RP11-45P15.4	0.00246297	2.1775	down	GENCODE	694	chr14	-	103798010	103798704	upstream	NM_005552	KLC1	kinesin light chain 1 isoform 1	0.00104329	2.47593	down	chr14	+	104095524	104152568
ENST00000563989	RP11-45P15.4	0.00246297	2.1775	down	GENCODE	694	chr14	-	103798010	103798704	upstream	NM_183004	EIF5	eukaryotic translation initiation factor 5	0.00119134	2.97487	down	chr14	+	103801197	103811361
ENST00000564977	RP11-395B7.7	0.0115615	2.20697	up	GENCODE	3921	chr7	+	100737327	100741248	downstream	ENST00000223095	SERPINE1	serpin peptidase inhibitor, clade E (nexin, plasminogen activator inhibitor type 1), member 1 [Source:HGNC Symbol;Acc:8583]	0.00707659	2.82786	up	chr7	+	100770369	100782547
ENST00000564977	RP11-395B7.7	0.0115615	2.20697	up	GENCODE	3921	chr7	+	100737327	100741248	downstream	ENST00000308344	CLDN15	claudin 15 [Source:HGNC Symbol;Acc:2036]	0.0118699	2.14157	up	chr7	-	100875372	100881227
ENST00000564977	RP11-395B7.7	0.0115615	2.20697	up	GENCODE	3921	chr7	+	100737327	100741248	downstream	NM_001084	PLOD3	procollagen-lysine,2-oxoglutarate 5-dioxygenase 3 precursor	0.0174085	2.16365	up	chr7	-	100849257	100861011
ENST00000564977	RP11-395B7.7	0.0115615	2.20697	up	GENCODE	3921	chr7	+	100737327	100741248	downstream	NM_001130820	RABL5	rab-like protein 5 isoform b	0.00187636	2.27586	up	chr7	-	100956647	100965093
ENST00000564977	RP11-395B7.7	0.0115615	2.20697	up	GENCODE	3921	chr7	+	100737327	100741248	downstream	NM_001130822	RABL5	rab-like protein 5 isoform c	0.000148768	2.50945	up	chr7	-	100956647	100965093
ENST00000564977	RP11-395B7.7	0.0115615	2.20697	up	GENCODE	3921	chr7	+	100737327	100741248	downstream	NM_022777	RABL5	rab-like protein 5 isoform a	0.0013894	2.36501	up	chr7	-	100956647	100965093
ENST00000565044	RP11-734K21.5	0.000194201	4.80732	down	GENCODE	3273	chr2	+	9246721	9249994	upstream	ENST00000256707	KIDINS220	kinase D-interacting substrate, 220kDa [Source:HGNC Symbol;Acc:29508]	0.00616196	2.19522	down	chr2	-	8868986	8977755
ENST00000565044	RP11-734K21.5	0.000194201	4.80732	down	GENCODE	3273	chr2	+	9246721	9249994	upstream	NM_138799	MBOAT2	lysophospholipid acyltransferase 2	1.42867e-05	8.06711	down	chr2	-	8996700	9143876
ENST00000565433	RP11-800A3.4	1.34962e-05	12.8661	down	GENCODE	3361	chr11	+	72950019	72953380	upstream	NM_014824	FCHSD2	FCH and double SH3 domains protein 2	0.000223987	4.28852	down	chr11	-	72547789	72853143
ENST00000565757	FAM157C	0.00685449	4.74586	down	GENCODE	491	chr16	+	90168688	90172783	upstream	ENST00000315491	TUBB3	tubulin, beta 3 class III [Source:HGNC Symbol;Acc:20772]	0.000142599	2.52204	down	chr16	+	89989686	90002505
ENST00000565757	FAM157C	0.00685449	4.74586	down	GENCODE	491	chr16	+	90168688	90172783	upstream	NM_017702	DEF8	differentially expressed in FDCP 8 homolog isoform 2	0.00497506	2.33647	down	chr16	+	90015138	90025774
ENST00000566070	RP11-426C22.4	0.00673965	6.20503	down	GENCODE	2099	chr16	-	29228490	29231352	downstream	NM_001142451	SPNS1	protein spinster homolog 1 isoform 3	0.00511298	2.68531	down	chr16	+	28986095	28995869
ENST00000566427	RP11-46C24.5	0.00823719	2.06832	up	GENCODE	555	chr16	-	89323586	89333938	upstream	NM_013275	ANKRD11	ankyrin repeat domain-containing protein 11	0.017347	2.49679	down	chr16	-	89334028	89556969
ENST00000566942	RP11-284N8.3	0.000118803	45.7868	up	GENCODE	3481	chr1	-	111196181	111199662	upstream	ENST00000369769	KCNA3	potassium voltage-gated channel, shaker-related subfamily, member 3 [Source:HGNC Symbol;Acc:6221]	0.00077868	8.88238	up	chr1	-	111214309	111217655
ENST00000566942	RP11-284N8.3	0.000118803	45.7868	up	GENCODE	3481	chr1	-	111196181	111199662	upstream	NM_001040033	CD53	leukocyte surface antigen CD53	0.036538	2.54239	up	chr1	+	111413820	111442558
ENST00000567102	RP11-395I6.3	0.025473	2.615	up	GENCODE	1157	chr4	+	40168294	40169451	upstream	NM_001100400	PDS5A	sister chromatid cohesion protein PDS5 homolog A isoform 3	5.34745e-05	2.1151	up	chr4	-	39899590	39979576
ENST00000567207	RP11-356C4.2	0.00550295	2.43301	down	GENCODE	1302	chr16	+	90160430	90162566	upstream	ENST00000315491	TUBB3	tubulin, beta 3 class III [Source:HGNC Symbol;Acc:20772]	0.000142599	2.52204	down	chr16	+	89989686	90002505
ENST00000567207	RP11-356C4.2	0.00550295	2.43301	down	GENCODE	1302	chr16	+	90160430	90162566	upstream	NM_017702	DEF8	differentially expressed in FDCP 8 homolog isoform 2	0.00497506	2.33647	down	chr16	+	90015138	90025774
ENST00000567259	RP5-963E22.5	0.00889666	2.25784	up	GENCODE	1965	chr20	-	61758846	61760811	downstream	ENST00000343916	COL9A3	collagen, type IX, alpha 3 [Source:HGNC Symbol;Acc:2219]	0.0104102	2.56785	up	chr20	+	61448413	61472511
ENST00000567259	RP5-963E22.5	0.00889666	2.25784	up	GENCODE	1965	chr20	-	61758846	61760811	upstream	NM_172106	KCNQ2	potassium voltage-gated channel subfamily KQT member 2 isoform b	0.0112511	2.03085	up	chr20	-	62037541	62103993
ENST00000567369	CTA-363E6.2	5.28857e-07	19.4707	up	GENCODE	408	chr16	-	19365783	19379200	upstream	NM_001105248	TMC5	transmembrane channel-like protein 5 isoform a	0.0218277	2.80347	up	chr16	+	19422056	19510434
ENST00000567369	CTA-363E6.2	5.28857e-07	19.4707	up	GENCODE	408	chr16	-	19365783	19379200	upstream	NM_001105249	TMC5	transmembrane channel-like protein 5 isoform b	0.0216366	9.34613	up	chr16	+	19422056	19510434
ENST00000567369	CTA-363E6.2	5.28857e-07	19.4707	up	GENCODE	408	chr16	-	19365783	19379200	upstream	NM_024780	TMC5	transmembrane channel-like protein 5 isoform c	0.00542486	2.41884	up	chr16	+	19467771	19510434
ENST00000567484	RP11-429B14.4	0.00217865	3.75993	down	GENCODE	1456	chr15	+	90052191	90053647	downstream	NM_003847	PEX11A	peroxisomal membrane protein 11A	0.00469858	3.65148	down	chr15	-	90226286	90233958
ENST00000567484	RP11-429B14.4	0.00217865	3.75993	down	GENCODE	1456	chr15	+	90052191	90053647	upstream	NM_016321	RHCG	ammonium transporter Rh type C	0.00165716	16.748	down	chr15	-	90014637	90039799
ENST00000567614	WI2-89031B12.1	0.000352514	4.20107	down	GENCODE	792	chrX	-	153746163	153746955	downstream	NM_000116	TAZ	tafazzin isoform 1	0.0142391	2.25971	down	chrX	+	153639876	153650063
ENST00000567614	WI2-89031B12.1	0.000352514	4.20107	down	GENCODE	792	chrX	-	153746163	153746955	downstream	NM_000117	EMD	emerin	0.00845551	2.35752	down	chrX	+	153607596	153609883
ENST00000567614	WI2-89031B12.1	0.000352514	4.20107	down	GENCODE	792	chrX	-	153746163	153746955	downstream	NM_001586	TEX28	testis-specific protein TEX28	0.0286455	2.48212	up	chrX	-	153498929	153523454
ENST00000567614	WI2-89031B12.1	0.000352514	4.20107	down	GENCODE	792	chrX	-	153746163	153746955	downstream	NM_006014	LAGE3	L antigen family member 3	1.21203e-05	2.51119	down	chrX	-	153705240	153707596
ENST00000567614	WI2-89031B12.1	0.000352514	4.20107	down	GENCODE	792	chrX	-	153746163	153746955	downstream	NM_012253	TKTL1	transketolase-like protein 1 isoform a	0.0203849	2.25953	up	chrX	+	153524026	153558713
ENST00000567614	WI2-89031B12.1	0.000352514	4.20107	down	GENCODE	792	chrX	-	153746163	153746955	downstream	NM_014235	UBL4A	ubiquitin-like protein 4A	0.000114214	3.09634	down	chrX	-	153712055	153714932
ENST00000567614	WI2-89031B12.1	0.000352514	4.20107	down	GENCODE	792	chrX	-	153746163	153746955	downstream	NM_181313	TAZ	tafazzin isoform 4	0.00232373	2.19099	down	chrX	+	153639876	153650063
ENST00000568243	RP11-408H20.1	0.000303683	6.67649	down	GENCODE	554	chr18	-	28638805	28639359	downstream	ENST00000434452	DSC3	desmocollin 3 [Source:HGNC Symbol;Acc:3037]	0.00213755	9.38245	down	chr18	-	28570051	28622781
ENST00000568243	RP11-408H20.1	0.000303683	6.67649	down	GENCODE	554	chr18	-	28638805	28639359	downstream	NM_001941	DSC3	desmocollin-3 isoform Dsc3a preproprotein	0.00144068	10.1095	down	chr18	-	28570051	28622781
ENST00000568243	RP11-408H20.1	0.000303683	6.67649	down	GENCODE	554	chr18	-	28638805	28639359	upstream	NM_004949	DSC2	desmocollin-2 isoform Dsc2b preproprotein	0.00136875	16.2025	down	chr18	-	28645941	28682388
ENST00000568243	RP11-408H20.1	0.000303683	6.67649	down	GENCODE	554	chr18	-	28638805	28639359	upstream	NM_024422	DSC2	desmocollin-2 isoform Dsc2a preproprotein	0.000193512	10.2225	down	chr18	-	28645941	28682388
ENST00000568457	RP4-647J21.1	3.06424e-06	3.16847	up	GENCODE	1911	chr7	-	44998597	45000508	downstream	NM_033224	PURB	transcriptional activator protein Pur-beta	0.0280057	2.19228	down	chr7	-	44915891	44924960
ENST00000568457	RP4-647J21.1	3.06424e-06	3.16847	up	GENCODE	1911	chr7	-	44998597	45000508	upstream	NM_001146334	NACAD	NAC-alpha domain-containing protein 1	0.000102057	2.1485	up	chr7	-	45120035	45128493
ENST00000568966	RP11-71H17.7	0.00108186	2.2076	up	GENCODE	2534	chr3	+	124442634	124445168	downstream	NM_000373	UMPS	uridine 5'-monophosphate synthase	0.00533165	2.92391	down	chr3	+	124449212	124468119
ENST00000568966	RP11-71H17.7	0.00108186	2.2076	up	GENCODE	2534	chr3	+	124442634	124445168	downstream	NM_002213	ITGB5	integrin beta-5 precursor	0.0077092	2.38693	up	chr3	-	124481794	124606144
ENST00000569008	RP11-434B12.1	0.043639	2.21137	down	GENCODE	1553	chr2	-	8861263	8862816	upstream	ENST00000256707	KIDINS220	kinase D-interacting substrate, 220kDa [Source:HGNC Symbol;Acc:29508]	0.00616196	2.19522	down	chr2	-	8868986	8977755
ENST00000569008	RP11-434B12.1	0.043639	2.21137	down	GENCODE	1553	chr2	-	8861263	8862816	upstream	NM_138799	MBOAT2	lysophospholipid acyltransferase 2	1.42867e-05	8.06711	down	chr2	-	8996700	9143876
ENST00000569135	RP11-353B9.1	0.00034242	2.83446	up	GENCODE	4094	chr15	+	49944335	49948429	upstream	NM_152647	FAM227B	uncharacterized protein C15orf33	0.000481717	4.85724	down	chr15	-	49620591	49913118
ENST00000570137	RP11-18F14.2	0.0100794	2.39131	up	GENCODE	4614	chr16	-	80631802	80636416	downstream	ENST00000305904	DYNLRB2	dynein, light chain, roadblock-type 2 [Source:HGNC Symbol;Acc:15467]	0.00987003	17.3081	up	chr16	+	80574853	80584541
ENST00000570269	RP11-553L6.5	0.00283993	2.87322	up	GENCODE	1679	chr3	-	114033347	114035026	downstream	ENST00000295878	KIAA1407	KIAA1407 [Source:HGNC Symbol;Acc:29272]	0.00432392	2.17219	up	chr3	-	113682983	113775460
ENST00000570379	RP11-156P1.3	0.0134621	2.72687	up	GENCODE	622	chr17	-	45133572	45144854	upstream	ENST00000262017	ITGB3	integrin, beta 3 (platelet glycoprotein IIIa, antigen CD61) [Source:HGNC Symbol;Acc:6156]	0.00533373	2.28479	up	chr17	+	45331207	45390077
ENST00000570700	RP11-473M20.11	0.00343453	6.85745	up	GENCODE	302	chr16	+	3156764	3159577	upstream	ENST00000161006	PRSS22	protease, serine, 22 [Source:HGNC Symbol;Acc:14368]	0.00185601	3.26001	down	chr16	-	2902727	2908171
ENST00000570700	RP11-473M20.11	0.00343453	6.85745	up	GENCODE	302	chr16	+	3156764	3159577	upstream	ENST00000382213	IL32	interleukin 32 [Source:HGNC Symbol;Acc:16830]	0.000155344	3.41781	up	chr16	+	3115784	3119668
ENST00000570700	RP11-473M20.11	0.00343453	6.85745	up	GENCODE	302	chr16	+	3156764	3159577	upstream	NM_001002017	HCFC1R1	host cell factor C1 regulator 1 isoform 2	0.00216841	2.57124	down	chr16	-	3072625	3074287
ENST00000570700	RP11-473M20.11	0.00343453	6.85745	up	GENCODE	302	chr16	+	3156764	3159577	upstream	NM_001012633	IL32	interleukin-32 isoform A	0.000130141	4.22887	up	chr16	+	3115312	3119668
ENST00000570700	RP11-473M20.11	0.00343453	6.85745	up	GENCODE	302	chr16	+	3156764	3159577	upstream	NM_001012635	IL32	interleukin-32 isoform C	7.91698e-05	3.37546	up	chr16	+	3115611	3119668
ENST00000570700	RP11-473M20.11	0.00343453	6.85745	up	GENCODE	302	chr16	+	3156764	3159577	upstream	NM_004221	IL32	interleukin-32 isoform B	0.000232462	3.23478	up	chr16	+	3115312	3119668
ENST00000570700	RP11-473M20.11	0.00343453	6.85745	up	GENCODE	302	chr16	+	3156764	3159577	upstream	NM_006799	PRSS21	testisin isoform 1 preproprotein	0.000511488	15.3353	down	chr16	+	2867163	2871723
ENST00000570700	RP11-473M20.11	0.00343453	6.85745	up	GENCODE	302	chr16	+	3156764	3159577	upstream	NM_024507	KREMEN2	kremen protein 2 isoform b precursor	0.000700952	2.15219	down	chr16	+	3014216	3018384
ENST00000570700	RP11-473M20.11	0.00343453	6.85745	up	GENCODE	302	chr16	+	3156764	3159577	upstream	NM_144956	PRSS21	testisin isoform 2 preproprotein	0.000424353	15.2369	down	chr16	+	2867163	2871723
ENST00000570700	RP11-473M20.11	0.00343453	6.85745	up	GENCODE	302	chr16	+	3156764	3159577	upstream	NM_144957	PRSS21	testisin isoform 3 preproprotein	0.00209144	6.14409	down	chr16	+	2867163	2871723
ENST00000570700	RP11-473M20.11	0.00343453	6.85745	up	GENCODE	302	chr16	+	3156764	3159577	upstream	NM_152341	PAQR4	progestin and adipoQ receptor family member 4	0.000769256	2.09567	up	chr16	+	3019341	3023485
ENST00000570714	CTD-2542C24.1	0.0132697	2.56115	up	GENCODE	3048	chr19	+	20997934	21005077	upstream	NM_001159293	ZNF737	zinc finger protein 737	0.00195261	4.04071	up	chr19	-	20720797	20748626
ENST00000571724	RP11-1055B8.4	0.000697087	2.18122	up	GENCODE	1561	chr17	-	79361929	79364056	downstream	NM_006340	BAIAP2	brain-specific angiogenesis inhibitor 1-associated protein 2 isoform 3	1.68893e-07	2.16989	down	chr17	+	79008946	79091232
ENST00000571724	RP11-1055B8.4	0.000697087	2.18122	up	GENCODE	1561	chr17	-	79361929	79364056	upstream	NM_031945	TSPAN10	tetraspanin-10	0.019671	2.60697	down	chr17	+	79609348	79615779
ENST00000572864	RP11-156P1.3	0.00210431	2.16653	up	GENCODE	370	chr17	-	45148811	45177315	upstream	ENST00000262017	ITGB3	integrin, beta 3 (platelet glycoprotein IIIa, antigen CD61) [Source:HGNC Symbol;Acc:6156]	0.00533373	2.28479	up	chr17	+	45331207	45390077
ENST00000573382	RP1-302G2.5	0.00180959	2.27337	up	GENCODE	745	chr6	+	44184675	44185901	downstream	NM_004955	SLC29A1	equilibrative nucleoside transporter 1	7.11549e-05	2.29225	down	chr6	+	44187241	44201888
ENST00000574086	RP11-760H22.2	0.00920404	3.89152	up	GENCODE	522	chr8	+	121066918	121068440	downstream	NM_021110	COL14A1	collagen alpha-1(XIV) chain precursor	0.00185433	2.25191	up	chr8	+	121137351	121384273
ENST00000574086	RP11-760H22.2	0.00920404	3.89152	up	GENCODE	522	chr8	+	121066918	121068440	upstream	NM_024094	DSCC1	sister chromatid cohesion protein DCC1	0.0165887	2.98597	down	chr8	-	120846180	120868170
ENST00000575647	CTD-2561B21.11	0.0388511	2.05378	up	GENCODE	351	chr17	-	78991768	78992292	upstream	NM_006340	BAIAP2	brain-specific angiogenesis inhibitor 1-associated protein 2 isoform 3	1.68893e-07	2.16989	down	chr17	+	79008946	79091232
ENST00000576476	RP1-302G2.5	4.44224e-05	2.75828	down	GENCODE	682	chr6	+	44184698	44185835	downstream	NM_004955	SLC29A1	equilibrative nucleoside transporter 1	7.11549e-05	2.29225	down	chr6	+	44187241	44201888
ENST00000577198	KRT18P55	0.000834929	3.07037	up	GENCODE	1950	chr17	-	26603011	26634408	upstream	NM_005165	ALDOC	fructose-bisphosphate aldolase C	0.000880675	2.29298	down	chr17	-	26900132	26903951
ENST00000577750	KRT16P1	0.00348903	6.06548	down	GENCODE	681	chr17	+	18345434	18346209	upstream	NM_004169	SHMT1	serine hydroxymethyltransferase, cytosolic isoform 1	0.00352795	2.42334	down	chr17	-	18231186	18266856
ENST00000577750	KRT16P1	0.00348903	6.06548	down	GENCODE	681	chr17	+	18345434	18346209	upstream	NM_148918	SHMT1	serine hydroxymethyltransferase, cytosolic isoform 2	0.00276156	3.07695	down	chr17	-	18231186	18266856
ENST00000577841	RP11-344E13.3	1.43176e-05	2.09429	up	GENCODE	634	chr17	+	20824464	20833359	downstream	NM_003876	TMEM11	transmembrane protein 11, mitochondrial	0.000417858	2.62046	down	chr17	-	21101262	21117908
ENST00000578023	KRT16P2	0.00484224	5.85634	down	GENCODE	681	chr17	-	16733156	16733931	downstream	NM_020653	ZNF287	zinc finger protein 287	0.000128917	2.39823	down	chr17	-	16453630	16472520
ENST00000579062	KRT16P2	0.0042283	48.4719	down	GENCODE	563	chr17	-	16734752	16736144	downstream	NM_020653	ZNF287	zinc finger protein 287	0.000128917	2.39823	down	chr17	-	16453630	16472520
ENST00000579363	AC022596.2	0.00136862	23.4382	down	GENCODE	563	chr17	-	16754828	16755976	downstream	NM_020653	ZNF287	zinc finger protein 287	0.000128917	2.39823	down	chr17	-	16453630	16472520
ENST00000579367	CTC-297N7.9	0.00624577	2.85108	up	GENCODE	457	chr17	-	10671489	10672306	downstream	NM_004589	SCO1	protein SCO1 homolog, mitochondrial	0.00322502	2.55564	down	chr17	-	10583648	10600885
ENST00000580056	RP11-344E13.3	0.00448888	2.74874	up	GENCODE	521	chr17	+	20841832	20897605	downstream	NM_003876	TMEM11	transmembrane protein 11, mitochondrial	0.000417858	2.62046	down	chr17	-	21101262	21117908
ENST00000581146	KRT17P2	0.0246874	5.64223	down	GENCODE	811	chr17	+	18333540	18334536	upstream	NM_004169	SHMT1	serine hydroxymethyltransferase, cytosolic isoform 1	0.00352795	2.42334	down	chr17	-	18231186	18266856
ENST00000581146	KRT17P2	0.0246874	5.64223	down	GENCODE	811	chr17	+	18333540	18334536	upstream	NM_148918	SHMT1	serine hydroxymethyltransferase, cytosolic isoform 2	0.00276156	3.07695	down	chr17	-	18231186	18266856
ENST00000581210	KRT16P1	0.00143355	48.5495	down	GENCODE	565	chr17	+	18343219	18344334	upstream	NM_004169	SHMT1	serine hydroxymethyltransferase, cytosolic isoform 1	0.00352795	2.42334	down	chr17	-	18231186	18266856
ENST00000581210	KRT16P1	0.00143355	48.5495	down	GENCODE	565	chr17	+	18343219	18344334	upstream	NM_148918	SHMT1	serine hydroxymethyltransferase, cytosolic isoform 2	0.00276156	3.07695	down	chr17	-	18231186	18266856
ENST00000581673	RP11-381P6.1	0.0230864	2.2811	down	GENCODE	621	chr17	+	20867034	20883551	downstream	NM_003876	TMEM11	transmembrane protein 11, mitochondrial	0.000417858	2.62046	down	chr17	-	21101262	21117908
ENST00000582261	AC015818.3	0.00029511	3.39589	down	GENCODE	2334	chr17	-	20422624	20432000	downstream	NM_001033555	SPECC1	cytospin-B isoform 2	0.0166967	2.06141	up	chr17	+	20059306	20218072
ENST00000582261	AC015818.3	0.00029511	3.39589	down	GENCODE	2334	chr17	-	20422624	20432000	upstream	ENST00000399044	CDRT15L2	CMT1A duplicated region transcript 15-like 2 [Source:HGNC Symbol;Acc:34075]	0.009158	2.28435	up	chr17	+	20483036	20484224
ENST00000582695	RP11-110I1.12	0.0138543	2.20071	up	GENCODE	553	chr11	-	118865533	118867314	upstream	ENST00000334418	CCDC84	coiled-coil domain containing 84 [Source:HGNC Symbol;Acc:30460]	0.000540526	2.65593	up	chr11	+	118868851	118886455
ENST00000582695	RP11-110I1.12	0.0138543	2.20071	up	GENCODE	553	chr11	-	118865533	118867314	upstream	NM_001145018	CCDC153	coiled-coil domain-containing protein 153	0.00577162	4.97024	up	chr11	-	119060962	119066584
ENST00000582990	RP11-728E14.2	0.0440852	2.22302	up	GENCODE	404	chr17	+	21360745	21362301	upstream	NM_003876	TMEM11	transmembrane protein 11, mitochondrial	0.000417858	2.62046	down	chr17	-	21101262	21117908
ENST00000583364	AC015818.3	1.90726e-07	28.5437	down	GENCODE	563	chr17	-	20425404	20427762	downstream	NM_001033555	SPECC1	cytospin-B isoform 2	0.0166967	2.06141	up	chr17	+	20059306	20218072
ENST00000583364	AC015818.3	1.90726e-07	28.5437	down	GENCODE	563	chr17	-	20425404	20427762	upstream	ENST00000399044	CDRT15L2	CMT1A duplicated region transcript 15-like 2 [Source:HGNC Symbol;Acc:34075]	0.009158	2.28435	up	chr17	+	20483036	20484224
ENST00000583748	AC022596.6	1.19357e-05	122.414	down	GENCODE	569	chr17	-	16722826	16725442	downstream	NM_020653	ZNF287	zinc finger protein 287	0.000128917	2.39823	down	chr17	-	16453630	16472520
ENST00000584135	KRT16P1	2.70881e-05	2.81603	down	GENCODE	563	chr17	+	18343221	18344613	upstream	NM_004169	SHMT1	serine hydroxymethyltransferase, cytosolic isoform 1	0.00352795	2.42334	down	chr17	-	18231186	18266856
ENST00000584135	KRT16P1	2.70881e-05	2.81603	down	GENCODE	563	chr17	+	18343221	18344613	upstream	NM_148918	SHMT1	serine hydroxymethyltransferase, cytosolic isoform 2	0.00276156	3.07695	down	chr17	-	18231186	18266856
ENST00000584481	AC022596.6	0.00310535	2.24146	down	GENCODE	715	chr17	-	16721305	16722677	downstream	NM_020653	ZNF287	zinc finger protein 287	0.000128917	2.39823	down	chr17	-	16453630	16472520
ENST00000584612	KRT16P2	0.0043024	56.2458	down	GENCODE	640	chr17	-	16734446	16736278	downstream	NM_020653	ZNF287	zinc finger protein 287	0.000128917	2.39823	down	chr17	-	16453630	16472520
ENST00000584833	AL353997.3	0.00157216	20.2931	down	GENCODE	563	chr17	+	18323395	18324540	upstream	NM_004169	SHMT1	serine hydroxymethyltransferase, cytosolic isoform 1	0.00352795	2.42334	down	chr17	-	18231186	18266856
ENST00000584833	AL353997.3	0.00157216	20.2931	down	GENCODE	563	chr17	+	18323395	18324540	upstream	NM_148918	SHMT1	serine hydroxymethyltransferase, cytosolic isoform 2	0.00276156	3.07695	down	chr17	-	18231186	18266856
ENST00000585275	RP11-849F2.4	0.00158715	2.73839	up	GENCODE	548	chr17	+	8241014	8242076	upstream	NM_001141	ALOX15B	arachidonate 15-lipoxygenase B isoform d	0.0262142	5.12016	up	chr17	+	7942357	7952451
HMlincRNA1256+	HMlincRNA1256	0.00960628	4.19872	up	LincRNAs identified by Khalil et al	2696	chr7	+	117584264	117586960	upstream	NM_000492	CFTR	cystic fibrosis transmembrane conductance regulator	0.000384793	2.44413	down	chr7	+	117120016	117308718
HMlincRNA1639+	HMlincRNA1639	0.0209626	2.6224	up	LincRNAs identified by Khalil et al	7720	chrX	+	68350530	68358250	upstream	NM_004429	EFNB1	ephrin-B1 precursor	3.27641e-06	2.40145	down	chrX	+	68048839	68062006
HMlincRNA716-	HMlincRNA716	0.0114135	2.17205	up	LincRNAs identified by Khalil et al	6265	chr19	-	6516276	6522541	downstream	NM_002096	GTF2F1	general transcription factor IIF subunit 1	0.00197009	2.26514	down	chr19	-	6379579	6393291
HMlincRNA716-	HMlincRNA716	0.0114135	2.17205	up	LincRNAs identified by Khalil et al	6265	chr19	-	6516276	6522541	upstream	NM_000064	C3	complement C3 precursor	0.0266252	3.06004	up	chr19	-	6677845	6720662
HMlincRNA759+	HMlincRNA759	0.0231387	2.45424	up	LincRNAs identified by Khalil et al	7565	chr5	+	141438289	141445854	upstream	NM_002587	PCDH1	protocadherin-1 isoform 1 precursor	3.23475e-05	3.25174	down	chr5	-	141242216	141257944
NR_024006	FP588	3.99762e-05	2.77357	up	RefSeq	5245	chr9	+	35860270	35865515	downstream	ENST00000341959	OR2S2	olfactory receptor, family 2, subfamily S, member 2 [Source:HGNC Symbol;Acc:8276]	0.023933	2.12887	up	chr9	-	35957104	35958151
NR_024006	FP588	3.99762e-05	2.77357	up	RefSeq	5245	chr9	+	35860270	35865515	downstream	NM_021111	RECK	reversion-inducing cysteine-rich protein with Kazal motifs precursor	0.0293641	2.14908	down	chr9	+	36036909	36124452
NR_024006	FP588	3.99762e-05	2.77357	up	RefSeq	5245	chr9	+	35860270	35865515	upstream	NM_032818	ARHGEF39	vav-like protein C9orf100	0.0356616	2.66017	down	chr9	-	35659340	35665278
NR_024006	FP588	3.99762e-05	2.77357	up	RefSeq	5245	chr9	+	35860270	35865515	upstream	NM_174923	CCDC107	coiled-coil domain-containing protein 107 isoform A precursor	0.00031699	2.72494	up	chr9	+	35658286	35661500
NR_024006	FP588	3.99762e-05	2.77357	up	RefSeq	5245	chr9	+	35860270	35865515	upstream	NM_213674	TPM2	tropomyosin beta chain isoform 2	0.00813871	4.36992	up	chr9	-	35681989	35690053
NR_024159	DGCR9	0.0221347	5.0581	up	RefSeq	2434	chr22	+	19005346	19007761	downstream	NM_005984	SLC25A1	tricarboxylate transport protein, mitochondrial isoform a precursor	2.09681e-07	2.68117	down	chr22	-	19163087	19166338
NR_024159	DGCR9	0.0221347	5.0581	up	RefSeq	2434	chr22	+	19005346	19007761	downstream	NM_007098	CLTCL1	clathrin heavy chain 2 isoform 1	0.00797602	2.26518	down	chr22	-	19166986	19279239
NR_024330	LINC00085	0.00321166	2.65389	up	RefSeq	2017	chr19	+	52196592	52208443	upstream	NM_001177548	SIGLEC6	sialic acid-binding Ig-like lectin 6 isoform 5 precursor	0.0138586	2.0775	up	chr19	-	52022783	52035110
NR_024366	FAM225A	0.00898919	2.04527	up	RefSeq	5802	chr9	+	115875175	115882126	downstream	NM_001860	SLC31A2	probable low affinity copper uptake protein 2	0.00234138	2.16183	down	chr9	+	115913237	115926422
NR_024366	FAM225A	0.00898919	2.04527	up	RefSeq	5802	chr9	+	115875175	115882126	downstream	NM_017443	POLE3	DNA polymerase epsilon subunit 3	2.95362e-06	3.43987	down	chr9	-	116169517	116173029
NR_024366	FAM225A	0.00898919	2.04527	up	RefSeq	5802	chr9	+	115875175	115882126	upstream	NM_001012994	SNX30	sorting nexin-30	0.00325446	2.8234	up	chr9	+	115513133	115637267
NR_024376	FAM225B	0.0403798	2.60474	up	RefSeq	5836	chr9	-	115867002	115873957	downstream	NM_001012994	SNX30	sorting nexin-30	0.00325446	2.8234	up	chr9	+	115513133	115637267
NR_024376	FAM225B	0.0403798	2.60474	up	RefSeq	5836	chr9	-	115867002	115873957	upstream	NM_001860	SLC31A2	probable low affinity copper uptake protein 2	0.00234138	2.16183	down	chr9	+	115913237	115926422
NR_024376	FAM225B	0.0403798	2.60474	up	RefSeq	5836	chr9	-	115867002	115873957	upstream	NM_017443	POLE3	DNA polymerase epsilon subunit 3	2.95362e-06	3.43987	down	chr9	-	116169517	116173029
NR_024475	LOC100216001	4.76382e-05	6.41069	down	RefSeq	1394	chr10	-	4692376	4720262	upstream	NM_001353	AKR1C1	aldo-keto reductase family 1 member C1	0.00300529	10.3758	down	chr10	+	5005453	5020158
NR_024492	FLJ42627	0.000688368	3.15964	up	RefSeq	7148	chr16	+	2688982	2696130	downstream	ENST00000161006	PRSS22	protease, serine, 22 [Source:HGNC Symbol;Acc:14368]	0.00185601	3.26001	down	chr16	-	2902727	2908171
NR_024492	FLJ42627	0.000688368	3.15964	up	RefSeq	7148	chr16	+	2688982	2696130	downstream	ENST00000293851	PRSS33	protease, serine, 33 [Source:HGNC Symbol;Acc:30405]	0.00553637	3.11268	down	chr16	-	2833953	2836708
NR_024492	FLJ42627	0.000688368	3.15964	up	RefSeq	7148	chr16	+	2688982	2696130	downstream	NM_006799	PRSS21	testisin isoform 1 preproprotein	0.000511488	15.3353	down	chr16	+	2867163	2871723
NR_024492	FLJ42627	0.000688368	3.15964	up	RefSeq	7148	chr16	+	2688982	2696130	downstream	NM_018992	KCTD5	BTB/POZ domain-containing protein KCTD5	0.00419552	3.4153	down	chr16	+	2732494	2759031
NR_024492	FLJ42627	0.000688368	3.15964	up	RefSeq	7148	chr16	+	2688982	2696130	downstream	NM_144956	PRSS21	testisin isoform 2 preproprotein	0.000424353	15.2369	down	chr16	+	2867163	2871723
NR_024492	FLJ42627	0.000688368	3.15964	up	RefSeq	7148	chr16	+	2688982	2696130	downstream	NM_144957	PRSS21	testisin isoform 3 preproprotein	0.00209144	6.14409	down	chr16	+	2867163	2871723
NR_026595	FAM226A	8.05233e-06	2.9754	up	RefSeq	2022	chrX	-	72161567	72163589	downstream	NM_001080851	DMRTC1B	doublesex- and mab-3-related transcription factor C1	0.0230477	2.01324	up	chrX	-	72091858	72095622
NR_026705	VTRNA1-3	0.00167678	2.61981	down	RefSeq	88	chr5	+	140105743	140105831	upstream	NM_133172	APBB3	amyloid beta A4 precursor protein-binding family B member 3 isoform c	0.00105731	2.94104	down	chr5	-	139937852	139944189
NR_026796	LINC00520	0.0340082	3.27897	down	RefSeq	2092	chr14	-	56247852	56263392	downstream	NM_001079521	KTN1	kinectin isoform a	3.39274e-05	2.56869	down	chr14	+	56046924	56151302
NR_026796	LINC00520	0.0340082	3.27897	down	RefSeq	2092	chr14	-	56247852	56263392	downstream	NM_001079522	KTN1	kinectin isoform b	0.00200926	2.08294	down	chr14	+	56046924	56151302
NR_026796	LINC00520	0.0340082	3.27897	down	RefSeq	2092	chr14	-	56247852	56263392	downstream	NM_004986	KTN1	kinectin isoform c	7.22805e-05	2.22891	down	chr14	+	56046924	56151296
NR_026796	LINC00520	0.0340082	3.27897	down	RefSeq	2092	chr14	-	56247852	56263392	downstream	NM_182926	KTN1	kinectin isoform a	2.63284e-05	2.86925	down	chr14	+	56046924	56151302
NR_026954	LOC90246	0.0293479	2.48125	up	RefSeq	2761	chr3	+	128226677	128229429	downstream	NM_004637	RAB7A	ras-related protein Rab-7a	0.000244851	3.34889	down	chr3	+	128444978	128533641
NR_026954	LOC90246	0.0293479	2.48125	up	RefSeq	2761	chr3	+	128226677	128229429	upstream	NM_021937	EEFSEC	selenocysteine-specific elongation factor	5.26254e-06	3.01834	down	chr3	+	127872312	128127489
NR_026979	LOC145837	0.0108522	2.93967	up	RefSeq	1705	chr15	+	69854058	69863779	upstream	NM_138555	KIF23	kinesin-like protein KIF23 isoform 1	0.0166936	2.13008	down	chr15	+	69706626	69740764
NR_027064	PLAC2	0.0164705	13.2332	down	RefSeq	3693	chr19	-	5558177	5568005	upstream	NM_014649	SAFB2	scaffold attachment factor B2	7.36108e-05	2.6737	down	chr19	-	5587009	5622938
NR_027064	PLAC2	0.0164705	13.2332	down	RefSeq	3693	chr19	-	5558177	5568005	upstream	NM_152784	CATSPERD	cation channel sperm-associated protein subunit delta precursor	0.00129766	15.4047	up	chr19	+	5720687	5778742
NR_027148	MIR7-3HG	0.0043516	2.50157	up	RefSeq	768	chr19	+	4769116	4772568	downstream	ENST00000221957	PLIN3	perilipin 3 [Source:HGNC Symbol;Acc:16893]	0.000119315	3.1094	down	chr19	-	4838345	4867780
NR_027418	LOC100499466	0.015356	4.34541	up	RefSeq	11210	chr17	+	66097695	66132070	upstream	NM_181655	C17orf58	UPF0450 protein C17orf58 isoform a	2.92811e-06	2.99974	up	chr17	-	65987216	65989765
NR_028032	HCG9	0.0107536	2.20612	down	RefSeq	670	chr6	+	29942891	29946177	downstream	NM_021959	PPP1R11	protein phosphatase 1 regulatory subunit 11	2.2757e-05	2.40621	down	chr6	+	30034931	30038108
NR_028032	HCG9	0.0107536	2.20612	down	RefSeq	670	chr6	+	29942891	29946177	upstream	ENST00000428701	HLA-G	major histocompatibility complex, class I, G [Source:HGNC Symbol;Acc:4964]	0.0136045	2.62423	up	chr6	+	29794755	29798899
NR_028302	LOC344595	0.0140294	2.0213	up	RefSeq	1149	chr3	+	106959538	107045811	downstream	NM_001142568	BBX	HMG box transcription factor BBX isoform 1	1.57654e-05	2.51377	down	chr3	+	107241782	107530049
NR_028302	LOC344595	0.0140294	2.0213	up	RefSeq	1149	chr3	+	106959538	107045811	downstream	NM_020235	BBX	HMG box transcription factor BBX isoform 2	3.73287e-05	2.21269	down	chr3	+	107241782	107530049
NR_030583	VTRNA2-1	0.024565	2.22055	up	RefSeq	100	chr5	-	135416186	135416286	downstream	NM_000358	TGFBI	transforming growth factor-beta-induced protein ig-h3 precursor	0.04783	2.4148	down	chr5	+	135364583	135399507
NR_034104	LOC79015	0.0011109	4.52425	up	RefSeq	1157	chr20	-	43285091	43300380	downstream	NM_001030003	HNF4A	hepatocyte nuclear factor 4-alpha isoform e	0.0330778	2.25588	up	chr20	+	42984440	43061485
NR_034104	LOC79015	0.0011109	4.52425	up	RefSeq	1157	chr20	-	43285091	43300380	downstream	NM_181805	PKIG	cAMP-dependent protein kinase inhibitor gamma	0.0466916	2.10197	up	chr20	+	43160435	43247678
NR_034128	LOC440900	0.00247452	3.14411	down	RefSeq	869	chr2	+	114737145	114764887	upstream	NM_005721	ACTR3	actin-related protein 3	0.00667198	2.56527	down	chr2	+	114647536	114716167
NR_034148	LOC283143	0.0118104	4.32229	down	RefSeq	2256	chr11	-	115626050	115630918	downstream	NM_001098517	CADM1	cell adhesion molecule 1 isoform 2 precursor	0.000388912	13.0388	up	chr11	-	115044344	115375241
NR_034148	LOC283143	0.0118104	4.32229	down	RefSeq	2256	chr11	-	115626050	115630918	downstream	NM_014333	CADM1	cell adhesion molecule 1 isoform 1 precursor	0.000661707	4.75641	up	chr11	-	115044344	115375241
NR_037181	LOC100507362	0.0171016	2.00031	up	RefSeq	1906	chr6	+	29497182	29501345	downstream	ENST00000428701	HLA-G	major histocompatibility complex, class I, G [Source:HGNC Symbol;Acc:4964]	0.0136045	2.62423	up	chr6	+	29794755	29798899
NR_037181	LOC100507362	0.0171016	2.00031	up	RefSeq	1906	chr6	+	29497182	29501345	downstream	NM_001470	GABBR1	gamma-aminobutyric acid type B receptor subunit 1 isoform a precursor	0.0210189	2.47613	up	chr6	-	29570004	29600962
NR_037194	LOC400680	0.0175745	2.59474	up	RefSeq	3760	chr19	+	21666516	21686040	downstream	ENST00000358491	ZNF429	zinc finger protein 429 [Source:HGNC Symbol;Acc:20817]	0.00125154	5.05887	up	chr19	+	21688436	21721079
NR_037194	LOC400680	0.0175745	2.59474	up	RefSeq	3760	chr19	+	21666516	21686040	upstream	NM_001076678	ZNF493	zinc finger protein 493 isoform 3	0.00776919	2.19799	up	chr19	+	21579920	21610296
NR_037194	LOC400680	0.0175745	2.59474	up	RefSeq	3760	chr19	+	21666516	21686040	upstream	NM_175910	ZNF493	zinc finger protein 493 isoform 1	0.0224503	3.25794	up	chr19	+	21579920	21610296
NR_038200	M1	0.00562769	6.93775	up	RefSeq	554	chr10	-	61496747	61513203	upstream	NM_020987	ANK3	ankyrin-3 isoform 1	0.000735157	3.06314	down	chr10	-	61786055	62149634
NR_038262	MIR210HG	8.63036e-05	2.48927	down	RefSeq	2303	chr11	-	565656	568457	downstream	ENST00000308020	PTDSS2	phosphatidylserine synthase 2 [Source:HGNC Symbol;Acc:15463]	7.71747e-05	2.2423	down	chr11	+	450279	491387
NR_038262	MIR210HG	8.63036e-05	2.48927	down	RefSeq	2303	chr11	-	565656	568457	downstream	ENST00000331563	PKP3	plakophilin 3 [Source:HGNC Symbol;Acc:9025]	1.79357e-07	7.1527	down	chr11	+	394216	404908
NR_038262	MIR210HG	8.63036e-05	2.48927	down	RefSeq	2303	chr11	-	565656	568457	downstream	NM_005343	HRAS	GTPase HRas isoform 1	0.000802656	3.57297	down	chr11	-	532241	535550
NR_038262	MIR210HG	8.63036e-05	2.48927	down	RefSeq	2303	chr11	-	565656	568457	downstream	NM_173573	C11orf35	uncharacterized protein C11orf35	0.0113177	2.65752	up	chr11	-	554849	560779
NR_038262	MIR210HG	8.63036e-05	2.48927	down	RefSeq	2303	chr11	-	565656	568457	upstream	NM_000797	DRD4	D(4) dopamine receptor	0.00319813	2.25182	up	chr11	+	637304	640705
NR_038262	MIR210HG	8.63036e-05	2.48927	down	RefSeq	2303	chr11	-	565656	568457	upstream	NM_001039490	CD151	CD151 antigen	0.000119292	2.58422	down	chr11	+	832951	838835
NR_038262	MIR210HG	8.63036e-05	2.48927	down	RefSeq	2303	chr11	-	565656	568457	upstream	NM_001142677	CHID1	chitinase domain-containing protein 1 isoform c precursor	0.000345198	2.04795	down	chr11	-	867858	910874
NR_038262	MIR210HG	8.63036e-05	2.48927	down	RefSeq	2303	chr11	-	565656	568457	upstream	NM_006755	TALDO1	transaldolase	0.000608748	2.78479	down	chr11	+	747431	765024
NR_038262	MIR210HG	8.63036e-05	2.48927	down	RefSeq	2303	chr11	-	565656	568457	upstream	NM_021008	DEAF1	deformed epidermal autoregulatory factor 1 homolog	0.00145678	2.39454	down	chr11	-	644224	695740
NR_038262	MIR210HG	8.63036e-05	2.48927	down	RefSeq	2303	chr11	-	565656	568457	upstream	NM_182612	PDDC1	Parkinson disease 7 domain-containing protein 1 precursor	0.00808974	2.8684	up	chr11	-	767222	777487
NR_038358	LINC00640	0.000165856	6.8022	down	RefSeq	676	chr14	+	51800110	51832275	upstream	NM_030755	TMX1	thioredoxin-related transmembrane protein 1 precursor	0.00328263	4.00665	down	chr14	+	51706885	51724372
NR_038386	LOC728537	0.000102648	7.59382	up	RefSeq	1382	chr2	+	98286205	98319529	downstream	NM_001079	ZAP70	tyrosine-protein kinase ZAP-70 isoform 1	0.00788284	2.02226	up	chr2	+	98330030	98356323
NR_038388	LOC729444	0.0144827	2.49662	up	RefSeq	3186	chr22	+	20325589	20350461	upstream	NM_001190326	DGCR8	microprocessor complex subunit DGCR8 isoform 2	0.00482918	2.48964	up	chr22	+	20067754	20099400
NR_038904	LOC100506305	0.000561105	12.584	down	RefSeq	1576	chr11	-	13001080	13011095	upstream	NM_001178	ARNTL	aryl hydrocarbon receptor nuclear translocator-like protein 1 isoform a	0.0336452	2.02267	down	chr11	+	13299324	13408812
NR_038929	LOC100131289	0.00510208	5.92555	up	RefSeq	828	chr6	+	27729522	27730966	downstream	NM_021066	HIST1H2AJ	histone cluster 1, H2aj	0.00819308	2.48552	down	chr6	-	27782079	27782518
NR_045121	DGCR5	0.0245902	2.04886	up	RefSeq	3190	chr22	+	18958010	18982142	downstream	NM_005984	SLC25A1	tricarboxylate transport protein, mitochondrial isoform a precursor	2.09681e-07	2.68117	down	chr22	-	19163087	19166338
NR_045121	DGCR5	0.0245902	2.04886	up	RefSeq	3190	chr22	+	18958010	18982142	downstream	NM_007098	CLTCL1	clathrin heavy chain 2 isoform 1	0.00797602	2.26518	down	chr22	-	19166986	19279239
NR_046232	C8orf69	8.55593e-05	3.28694	up	RefSeq	522	chr8	-	96219234	96228602	downstream	NM_024613	PLEKHF2	pleckstrin homology domain-containing family F member 2	0.0263793	3.65622	down	chr8	+	96145948	96168913
NR_046258	LOC100216479	6.81866e-05	9.03511	down	RefSeq	2868	chr2	-	131174325	131186119	downstream	NM_017951	SMPD4	sphingomyelin phosphodiesterase 4 isoform 2	0.00542694	6.35505	up	chr2	-	130908964	130939330
NR_046258	LOC100216479	6.81866e-05	9.03511	down	RefSeq	2868	chr2	-	131174325	131186119	downstream	NM_032357	CCDC115	coiled-coil domain-containing protein 115	2.14453e-06	2.09688	down	chr2	-	131095815	131099922
NR_046258	LOC100216479	6.81866e-05	9.03511	down	RefSeq	2868	chr2	-	131174325	131186119	downstream	NM_207310	CCDC74B	coiled-coil domain-containing protein 74B isoform 1	0.0167688	4.33047	up	chr2	-	130896855	130902707
NR_046259	LOC100216479	1.63051e-05	6.14282	down	RefSeq	2770	chr2	-	131174325	131186119	downstream	NM_017951	SMPD4	sphingomyelin phosphodiesterase 4 isoform 2	0.00542694	6.35505	up	chr2	-	130908964	130939330
NR_046259	LOC100216479	1.63051e-05	6.14282	down	RefSeq	2770	chr2	-	131174325	131186119	downstream	NM_032357	CCDC115	coiled-coil domain-containing protein 115	2.14453e-06	2.09688	down	chr2	-	131095815	131099922
NR_046259	LOC100216479	1.63051e-05	6.14282	down	RefSeq	2770	chr2	-	131174325	131186119	downstream	NM_207310	CCDC74B	coiled-coil domain-containing protein 74B isoform 1	0.0167688	4.33047	up	chr2	-	130896855	130902707
NR_046260	LOC100216479	0.016211	5.5103	down	RefSeq	2645	chr2	-	131174325	131186119	downstream	NM_017951	SMPD4	sphingomyelin phosphodiesterase 4 isoform 2	0.00542694	6.35505	up	chr2	-	130908964	130939330
NR_046260	LOC100216479	0.016211	5.5103	down	RefSeq	2645	chr2	-	131174325	131186119	downstream	NM_032357	CCDC115	coiled-coil domain-containing protein 115	2.14453e-06	2.09688	down	chr2	-	131095815	131099922
NR_046260	LOC100216479	0.016211	5.5103	down	RefSeq	2645	chr2	-	131174325	131186119	downstream	NM_207310	CCDC74B	coiled-coil domain-containing protein 74B isoform 1	0.0167688	4.33047	up	chr2	-	130896855	130902707
NR_047568	LINC00578	0.0487517	4.35006	up	RefSeq	1222	chr3	+	177159708	177470492	upstream	NM_024665	TBL1XR1	F-box-like/WD repeat-containing protein TBL1XR1	0.0226021	4.51555	down	chr3	-	176738541	176915048
TCONS_00001003	XLOC_000266	0.0387819	2.3633	down	LincRNAs identified by Cabili et al	1051	chr1	+	79736085	79870246	upstream	NM_022159	ELTD1	EGF, latrophilin and seven transmembrane domain-containing protein 1 precursor	0.00609681	4.08566	up	chr1	-	79355448	79472495
TCONS_00001117	XLOC_000367	0.045329	2.07029	up	LincRNAs identified by Cabili et al	721	chr1	+	118738865	118749628	upstream	NM_006784	WDR3	WD repeat-containing protein 3	6.81031e-05	2.17794	down	chr1	+	118472371	118503049
TCONS_00001709	XLOC_001074	0.000995954	2.30182	up	LincRNAs identified by Cabili et al	397	chr1	-	164513990	164515524	upstream	NM_002585	PBX1	pre-B-cell leukemia transcription factor 1 isoform 1	0.0275358	2.03511	down	chr1	+	164528596	164821060
TCONS_00001798	XLOC_001188	2.3671e-05	3.39147	up	LincRNAs identified by Cabili et al	380	chr1	-	210463515	210465750	downstream	NM_019605	SERTAD4	SERTA domain-containing protein 4	0.000905165	5.33059	down	chr1	+	210406194	210416440
TCONS_00002048	XLOC_000232	0.018364	2.07986	up	LincRNAs identified by Cabili et al	803	chr1	+	63662011	63664798	downstream	ENST00000371116	FOXD3	forkhead box D3 [Source:HGNC Symbol;Acc:3804]	0.0183954	2.71329	down	chr1	+	63788729	63790797
TCONS_00003558	XLOC_001334	0.000766223	2.71985	up	LincRNAs identified by Cabili et al	420	chr2	+	9144181	9148968	upstream	ENST00000256707	KIDINS220	kinase D-interacting substrate, 220kDa [Source:HGNC Symbol;Acc:29508]	0.00616196	2.19522	down	chr2	-	8868986	8977755
TCONS_00003558	XLOC_001334	0.000766223	2.71985	up	LincRNAs identified by Cabili et al	420	chr2	+	9144181	9148968	upstream	NM_138799	MBOAT2	lysophospholipid acyltransferase 2	1.42867e-05	8.06711	down	chr2	-	8996700	9143876
TCONS_00003612	XLOC_001406	0.000426364	2.05921	up	LincRNAs identified by Cabili et al	1045	chr2	+	27938797	27961210	downstream	NM_004899	BRE	BRCA1-A complex subunit BRE isoform 1	0.00277405	2.71431	down	chr2	+	28113481	28561767
TCONS_00003612	XLOC_001406	0.000426364	2.05921	up	LincRNAs identified by Cabili et al	1045	chr2	+	27938797	27961210	upstream	ENST00000543753	KRTCAP3	keratinocyte associated protein 3 [Source:HGNC Symbol;Acc:28943]	0.00108763	3.77119	down	chr2	+	27665232	27669348
TCONS_00003612	XLOC_001406	0.000426364	2.05921	up	LincRNAs identified by Cabili et al	1045	chr2	+	27938797	27961210	upstream	NM_001145048	GPN1	GPN-loop GTPase 1 isoform c	0.00812038	2.19443	down	chr2	+	27851514	27873713
TCONS_00003612	XLOC_001406	0.000426364	2.05921	up	LincRNAs identified by Cabili et al	1045	chr2	+	27938797	27961210	upstream	NM_001145049	GPN1	GPN-loop GTPase 1 isoform d	0.0130644	2.04143	down	chr2	+	27851514	27873713
TCONS_00003612	XLOC_001406	0.000426364	2.05921	up	LincRNAs identified by Cabili et al	1045	chr2	+	27938797	27961210	upstream	NM_013392	NRBP1	nuclear receptor-binding protein	0.000311229	3.91464	down	chr2	+	27651472	27665124
TCONS_00003614	XLOC_001406	0.00269366	2.08851	up	LincRNAs identified by Cabili et al	1862	chr2	+	27938797	27962105	downstream	NM_004899	BRE	BRCA1-A complex subunit BRE isoform 1	0.00277405	2.71431	down	chr2	+	28113481	28561767
TCONS_00003614	XLOC_001406	0.00269366	2.08851	up	LincRNAs identified by Cabili et al	1862	chr2	+	27938797	27962105	upstream	ENST00000543753	KRTCAP3	keratinocyte associated protein 3 [Source:HGNC Symbol;Acc:28943]	0.00108763	3.77119	down	chr2	+	27665232	27669348
TCONS_00003614	XLOC_001406	0.00269366	2.08851	up	LincRNAs identified by Cabili et al	1862	chr2	+	27938797	27962105	upstream	NM_001145048	GPN1	GPN-loop GTPase 1 isoform c	0.00812038	2.19443	down	chr2	+	27851514	27873713
TCONS_00003614	XLOC_001406	0.00269366	2.08851	up	LincRNAs identified by Cabili et al	1862	chr2	+	27938797	27962105	upstream	NM_001145049	GPN1	GPN-loop GTPase 1 isoform d	0.0130644	2.04143	down	chr2	+	27851514	27873713
TCONS_00003614	XLOC_001406	0.00269366	2.08851	up	LincRNAs identified by Cabili et al	1862	chr2	+	27938797	27962105	upstream	NM_013392	NRBP1	nuclear receptor-binding protein	0.000311229	3.91464	down	chr2	+	27651472	27665124
TCONS_00003617	XLOC_001406	0.00745899	13.7076	up	LincRNAs identified by Cabili et al	331	chr2	+	27975724	27980489	downstream	NM_004899	BRE	BRCA1-A complex subunit BRE isoform 1	0.00277405	2.71431	down	chr2	+	28113481	28561767
TCONS_00003617	XLOC_001406	0.00745899	13.7076	up	LincRNAs identified by Cabili et al	331	chr2	+	27975724	27980489	upstream	NM_001145048	GPN1	GPN-loop GTPase 1 isoform c	0.00812038	2.19443	down	chr2	+	27851514	27873713
TCONS_00003617	XLOC_001406	0.00745899	13.7076	up	LincRNAs identified by Cabili et al	331	chr2	+	27975724	27980489	upstream	NM_001145049	GPN1	GPN-loop GTPase 1 isoform d	0.0130644	2.04143	down	chr2	+	27851514	27873713
TCONS_00003819	XLOC_001624	0.0195025	2.37098	up	LincRNAs identified by Cabili et al	1129	chr2	+	112037443	112044842	upstream	ENST00000439055	ACOXL	acyl-CoA oxidase-like [Source:HGNC Symbol;Acc:25621]	0.0379098	2.01055	up	chr2	+	111490149	111875799
TCONS_00003916	XLOC_001720	0.000316314	2.80874	down	LincRNAs identified by Cabili et al	276	chr2	+	158733218	158734099	upstream	NM_145259	ACVR1C	activin receptor type-1C isoform 1 precursor	0.00421545	2.26074	down	chr2	-	158383278	158485399
TCONS_00004031	XLOC_001869	0.00851916	3.7143	up	LincRNAs identified by Cabili et al	213	chr2	+	220603492	220607703	upstream	NM_005070	SLC4A3	anion exchange protein 3 isoform 1	0.000814655	3.10254	up	chr2	+	220492291	220506702
TCONS_00004267	XLOC_002109	0.0292247	2.40542	up	LincRNAs identified by Cabili et al	252	chr2	-	60666527	60666905	upstream	NM_018014	BCL11A	B-cell lymphoma/leukemia 11A isoform 2	0.0317275	3.24265	down	chr2	-	60678301	60780633
TCONS_00004313	XLOC_002168	0.00674299	2.10824	up	LincRNAs identified by Cabili et al	581	chr2	-	74634630	74635332	downstream	ENST00000361874	DCTN1	dynactin 1 [Source:HGNC Symbol;Acc:2711]	0.00269701	2.25932	down	chr2	-	74588280	74607482
TCONS_00004313	XLOC_002168	0.00674299	2.10824	up	LincRNAs identified by Cabili et al	581	chr2	-	74634630	74635332	downstream	NM_001190836	DCTN1	dynactin subunit 1 isoform 5	0.00270624	2.30084	down	chr2	-	74588280	74619214
TCONS_00004313	XLOC_002168	0.00674299	2.10824	up	LincRNAs identified by Cabili et al	581	chr2	-	74634630	74635332	upstream	NM_032118	WDR54	WD repeat-containing protein 54	0.00620928	2.05589	up	chr2	+	74648884	74652882
TCONS_00004313	XLOC_002168	0.00674299	2.10824	up	LincRNAs identified by Cabili et al	581	chr2	-	74634630	74635332	upstream	NM_181575	AUP1	ancient ubiquitous protein 1	0.0104418	2.01552	up	chr2	-	74753774	74756974
TCONS_00005258	XLOC_002368	0.00168821	4.92428	down	LincRNAs identified by Cabili et al	4997	chr2	-	160780449	160792478	downstream	NM_014880	CD302	CD302 antigen isoform 1 precursor	0.0276792	2.21104	up	chr2	-	160625138	160654766
TCONS_00005258	XLOC_002368	0.00168821	4.92428	down	LincRNAs identified by Cabili et al	4997	chr2	-	160780449	160792478	downstream	NM_022826	MARCH7	E3 ubiquitin-protein ligase MARCH7	2.64561e-06	3.1109	down	chr2	+	160569009	160625084
TCONS_00005258	XLOC_002368	0.00168821	4.92428	down	LincRNAs identified by Cabili et al	4997	chr2	-	160780449	160792478	upstream	NM_001007267	PLA2R1	secretory phospholipase A2 receptor isoform 2 precursor	0.015148	9.05717	down	chr2	-	160802325	160919126
TCONS_00005258	XLOC_002368	0.00168821	4.92428	down	LincRNAs identified by Cabili et al	4997	chr2	-	160780449	160792478	upstream	NM_007366	PLA2R1	secretory phospholipase A2 receptor isoform 1 precursor	0.00265641	5.12792	down	chr2	-	160797259	160919126
TCONS_00005259	XLOC_002368	0.000921137	5.28984	down	LincRNAs identified by Cabili et al	3742	chr2	-	160781252	160792473	downstream	NM_014880	CD302	CD302 antigen isoform 1 precursor	0.0276792	2.21104	up	chr2	-	160625138	160654766
TCONS_00005259	XLOC_002368	0.000921137	5.28984	down	LincRNAs identified by Cabili et al	3742	chr2	-	160781252	160792473	downstream	NM_022826	MARCH7	E3 ubiquitin-protein ligase MARCH7	2.64561e-06	3.1109	down	chr2	+	160569009	160625084
TCONS_00005259	XLOC_002368	0.000921137	5.28984	down	LincRNAs identified by Cabili et al	3742	chr2	-	160781252	160792473	upstream	NM_001007267	PLA2R1	secretory phospholipase A2 receptor isoform 2 precursor	0.015148	9.05717	down	chr2	-	160802325	160919126
TCONS_00005259	XLOC_002368	0.000921137	5.28984	down	LincRNAs identified by Cabili et al	3742	chr2	-	160781252	160792473	upstream	NM_007366	PLA2R1	secretory phospholipase A2 receptor isoform 1 precursor	0.00265641	5.12792	down	chr2	-	160797259	160919126
TCONS_00006601	XLOC_003209	0.010605	2.1448	up	LincRNAs identified by Cabili et al	4004	chr3	-	107732833	107757940	downstream	NM_001142568	BBX	HMG box transcription factor BBX isoform 1	1.57654e-05	2.51377	down	chr3	+	107241782	107530049
TCONS_00006601	XLOC_003209	0.010605	2.1448	up	LincRNAs identified by Cabili et al	4004	chr3	-	107732833	107757940	downstream	NM_020235	BBX	HMG box transcription factor BBX isoform 2	3.73287e-05	2.21269	down	chr3	+	107241782	107530049
TCONS_00006601	XLOC_003209	0.010605	2.1448	up	LincRNAs identified by Cabili et al	4004	chr3	-	107732833	107757940	upstream	ENST00000264538	IFT57	intraflagellar transport 57 homolog (Chlamydomonas) [Source:HGNC Symbol;Acc:17367]	0.000267825	2.23965	up	chr3	-	107879658	107941417
TCONS_00006601	XLOC_003209	0.010605	2.1448	up	LincRNAs identified by Cabili et al	4004	chr3	-	107732833	107757940	upstream	NM_007072	HHLA2	HERV-H LTR-associating protein 2 precursor	0.00109539	2.759	up	chr3	+	108021331	108097126
TCONS_00006632	XLOC_003234	0.0143925	2.09251	up	LincRNAs identified by Cabili et al	1076	chr3	-	125984828	125994041	downstream	NM_001008486	SLC41A3	solute carrier family 41 member 3 isoform 3	0.00294471	2.01596	down	chr3	-	125725199	125803134
TCONS_00006632	XLOC_003234	0.0143925	2.09251	up	LincRNAs identified by Cabili et al	1076	chr3	-	125984828	125994041	downstream	NM_017836	SLC41A3	solute carrier family 41 member 3 isoform 2	0.00889012	2.61795	down	chr3	-	125725199	125803134
TCONS_00006632	XLOC_003234	0.0143925	2.09251	up	LincRNAs identified by Cabili et al	1076	chr3	-	125984828	125994041	upstream	ENST00000389709	ZXDC	ZXD family zinc finger C [Source:HGNC Symbol;Acc:28160]	0.00448697	2.42991	down	chr3	-	126156443	126194762
TCONS_00006632	XLOC_003234	0.0143925	2.09251	up	LincRNAs identified by Cabili et al	1076	chr3	-	125984828	125994041	upstream	NM_001040653	ZXDC	zinc finger protein ZXDC isoform 2	0.0123031	2.22808	down	chr3	-	126169958	126194762
TCONS_00007239	XLOC_003221	0.000538546	2.97891	down	LincRNAs identified by Cabili et al	790	chr3	-	113432277	113433137	downstream	NM_001009899	KIAA2018	basic helix-loop-helix domain-containing protein KIAA2018	0.00728173	2.92824	down	chr3	-	113367232	113415493
TCONS_00007239	XLOC_003221	0.000538546	2.97891	down	LincRNAs identified by Cabili et al	790	chr3	-	113432277	113433137	upstream	ENST00000295878	KIAA1407	KIAA1407 [Source:HGNC Symbol;Acc:29272]	0.00432392	2.17219	up	chr3	-	113682983	113775460
TCONS_00007239	XLOC_003221	0.000538546	2.97891	down	LincRNAs identified by Cabili et al	790	chr3	-	113432277	113433137	upstream	NM_001690	ATP6V1A	V-type proton ATPase catalytic subunit A	0.00733606	2.4241	down	chr3	+	113465865	113530905
TCONS_00007239	XLOC_003221	0.000538546	2.97891	down	LincRNAs identified by Cabili et al	790	chr3	-	113432277	113433137	upstream	NM_025146	NAA50	N-alpha-acetyltransferase 50	0.0046066	4.48699	down	chr3	-	113435306	113465120
TCONS_00007946	XLOC_003411	0.024301	2.61269	up	LincRNAs identified by Cabili et al	493	chr4	+	570760	617100	downstream	NM_001145291	PDE6B	rod cGMP-specific 3',5'-cyclic phosphodiesterase subunit beta isoform 2	0.00828351	2.92856	up	chr4	+	619362	664681
TCONS_00007951	XLOC_003416	0.000416699	4.85601	up	LincRNAs identified by Cabili et al	1706	chr4	+	1000613	1002952	upstream	NM_134425	SLC26A1	sulfate anion transporter 1 isoform b	0.0099896	2.01865	up	chr4	-	972862	987183
TCONS_00008592	XLOC_004099	0.000116738	2.72699	down	LincRNAs identified by Cabili et al	543	chr4	-	140522356	140527570	downstream	NM_057175	NAA15	N-alpha-acetyltransferase 15, NatA auxiliary subunit	0.0223167	2.77112	down	chr4	+	140222675	140311935
TCONS_00008738	XLOC_003422	0.00596249	2.72539	up	LincRNAs identified by Cabili et al	992	chr4	+	1548980	1550300	upstream	NM_175918	CRIPAK	cysteine-rich PAK1 inhibitor	0.00390857	2.10548	up	chr4	+	1385339	1389782
TCONS_00008739	XLOC_003422	0.003032	2.74899	up	LincRNAs identified by Cabili et al	734	chr4	+	1549138	1550198	upstream	NM_175918	CRIPAK	cysteine-rich PAK1 inhibitor	0.00390857	2.10548	up	chr4	+	1385339	1389782
TCONS_00010233	XLOC_004700	0.0045211	2.36921	up	LincRNAs identified by Cabili et al	904	chr5	-	1041886	1042973	upstream	NM_001193376	TERT	telomerase reverse transcriptase isoform 2	0.00773357	2.0213	up	chr5	-	1253286	1295162
TCONS_00010233	XLOC_004700	0.0045211	2.36921	up	LincRNAs identified by Cabili et al	904	chr5	-	1041886	1042973	upstream	NM_006598	SLC12A7	solute carrier family 12 member 7	0.00398458	2.05486	down	chr5	-	1050488	1112172
TCONS_00010236	XLOC_004700	0.00459114	2.21484	up	LincRNAs identified by Cabili et al	1974	chr5	-	1043115	1045405	upstream	NM_001193376	TERT	telomerase reverse transcriptase isoform 2	0.00773357	2.0213	up	chr5	-	1253286	1295162
TCONS_00010236	XLOC_004700	0.00459114	2.21484	up	LincRNAs identified by Cabili et al	1974	chr5	-	1043115	1045405	upstream	NM_006598	SLC12A7	solute carrier family 12 member 7	0.00398458	2.05486	down	chr5	-	1050488	1112172
TCONS_00010794	XLOC_004565	0.000784333	3.47911	down	LincRNAs identified by Cabili et al	806	chr5	+	135158347	135160793	downstream	NM_000358	TGFBI	transforming growth factor-beta-induced protein ig-h3 precursor	0.04783	2.4148	down	chr5	+	135364583	135399507
TCONS_00010794	XLOC_004565	0.000784333	3.47911	down	LincRNAs identified by Cabili et al	806	chr5	+	135158347	135160793	upstream	NM_004887	CXCL14	C-X-C motif chemokine 14 precursor	0.00126767	5.02074	down	chr5	-	134906370	134914969
TCONS_00011439	XLOC_005592	0.0135677	3.97763	down	LincRNAs identified by Cabili et al	3273	chr6	-	5031989	5054657	downstream	NM_001143971	CDYL	chromodomain Y-like protein isoform d	0.00434111	3.14651	down	chr6	+	4890225	4955778
TCONS_00011439	XLOC_005592	0.0135677	3.97763	down	LincRNAs identified by Cabili et al	3273	chr6	-	5031989	5054657	downstream	NM_006638	RPP40	ribonuclease P protein subunit p40	3.28552e-05	3.34992	down	chr6	-	4995279	5004271
TCONS_00011439	XLOC_005592	0.0135677	3.97763	down	LincRNAs identified by Cabili et al	3273	chr6	-	5031989	5054657	upstream	ENST00000405617	PPP1R3G	protein phosphatase 1, regulatory subunit 3G [Source:HGNC Symbol;Acc:14945]	0.000417813	4.61865	down	chr6	+	5085719	5087455
TCONS_00011742	XLOC_005208	0.0122431	2.28719	up	LincRNAs identified by Cabili et al	1859	chr6	+	25992926	26000717	downstream	ENST00000356350	HIST1H2BH	histone cluster 1, H2bh [Source:HGNC Symbol;Acc:4755]	0.0022019	8.08439	down	chr6	+	26251878	26252303
TCONS_00011742	XLOC_005208	0.0122431	2.28719	up	LincRNAs identified by Cabili et al	1859	chr6	+	25992926	26000717	downstream	NM_003530	HIST1H3D	histone H3.1	0.026116	4.56072	down	chr6	-	26197011	26199464
TCONS_00011742	XLOC_005208	0.0122431	2.28719	up	LincRNAs identified by Cabili et al	1859	chr6	+	25992926	26000717	downstream	NM_003542	HIST1H4C	histone H4	0.000633787	3.16992	down	chr6	+	26104175	26104565
TCONS_00011742	XLOC_005208	0.0122431	2.28719	up	LincRNAs identified by Cabili et al	1859	chr6	+	25992926	26000717	upstream	NM_005495	SLC17A4	putative small intestine sodium-dependent phosphate transport protein	0.000168862	3.8268	down	chr6	+	25754926	25781403
TCONS_00011758	XLOC_005220	0.0169275	2.64001	up	LincRNAs identified by Cabili et al	319	chr6	+	27677988	27680876	downstream	NM_021066	HIST1H2AJ	histone cluster 1, H2aj	0.00819308	2.48552	down	chr6	-	27782079	27782518
TCONS_00011842	XLOC_005326	0.000860279	3.84087	down	LincRNAs identified by Cabili et al	286	chr6	+	53488291	53489514	downstream	ENST00000370888	LRRC1	leucine rich repeat containing 1 [Source:HGNC Symbol;Acc:14307]	0.000354298	3.08132	down	chr6	+	53659777	53788919
TCONS_00011842	XLOC_005326	0.000860279	3.84087	down	LincRNAs identified by Cabili et al	286	chr6	+	53488291	53489514	upstream	NM_001498	GCLC	glutamate--cysteine ligase catalytic subunit isoform a	0.0261444	4.46408	down	chr6	-	53362139	53409927
TCONS_00012176	XLOC_005731	0.016326	2.67669	up	LincRNAs identified by Cabili et al	399	chr6	-	43834217	43836122	downstream	NM_001193341	RSPH9	radial spoke head protein 9 homolog isoform 2	0.0168296	5.09427	up	chr6	+	43612766	43638748
TCONS_00012176	XLOC_005731	0.016326	2.67669	up	LincRNAs identified by Cabili et al	399	chr6	-	43834217	43836122	downstream	NM_020750	XPO5	exportin-5	0.00028998	2.1522	down	chr6	-	43490067	43543812
TCONS_00012343	XLOC_005895	0.0149709	2.27522	up	LincRNAs identified by Cabili et al	693	chr6	-	159429466	159432939	upstream	NM_054114	TAGAP	T-cell activation Rho GTPase-activating protein isoform b	0.000568031	2.34801	up	chr6	-	159456026	159466184
TCONS_00013658	XLOC_006320	0.0238741	2.25354	up	LincRNAs identified by Cabili et al	467	chr7	+	158751571	158763083	upstream	NM_020728	ESYT2	extended synaptotagmin-2	0.012061	2.5174	down	chr7	-	158523688	158622319
TCONS_00014179	XLOC_006188	0.00684211	2.4187	up	LincRNAs identified by Cabili et al	233	chr7	+	99597001	99605862	downstream	NM_017715	ZNF3	zinc finger protein 3 isoform 1	0.00681388	2.67653	up	chr7	-	99661652	99679371
TCONS_00014559	XLOC_007135	0.000288717	2.13958	up	LincRNAs identified by Cabili et al	2135	chr8	-	82608602	82610929	upstream	NM_152284	CHMP4C	charged multivesicular body protein 4c	1.69391e-05	2.01941	down	chr8	+	82644687	82671748
TCONS_00014596	XLOC_006701	0.0052555	2.43869	up	LincRNAs identified by Cabili et al	952	chr8	+	8836694	8846327	upstream	NM_004225	MFHAS1	malignant fibrous histiocytoma-amplified sequence 1	0.00444574	4.01872	down	chr8	-	8641998	8751131
TCONS_00015156	XLOC_007201	0.0117997	2.08631	up	LincRNAs identified by Cabili et al	227	chr8	-	124009621	124012419	downstream	NM_014943	ZHX2	zinc fingers and homeoboxes protein 2	0.0476989	2.05992	down	chr8	+	123793900	123986755
TCONS_00015157	XLOC_007202	0.0206221	2.13508	up	LincRNAs identified by Cabili et al	334	chr8	-	124571705	124573897	downstream	NM_014109	ATAD2	ATPase family AAA domain-containing protein 2	5.42142e-06	2.63669	down	chr8	-	124332090	124408705
TCONS_00015157	XLOC_007202	0.0206221	2.13508	up	LincRNAs identified by Cabili et al	334	chr8	-	124571705	124573897	downstream	NM_058229	FBXO32	F-box only protein 32 isoform 1	0.00096078	3.91893	down	chr8	-	124510126	124553493
TCONS_00016073	XLOC_007462	0.00261135	2.46718	down	LincRNAs identified by Cabili et al	1022	chr9	+	95432686	95435900	downstream	NM_015250	BICD2	protein bicaudal D homolog 2 isoform 2	0.00428534	3.33247	down	chr9	-	95473644	95527083
TCONS_00016073	XLOC_007462	0.00261135	2.46718	down	LincRNAs identified by Cabili et al	1022	chr9	+	95432686	95435900	upstream	NM_001193335	ASPN	asporin isoform 2 preproprotein	1.24797e-05	8.99827	up	chr9	-	95218488	95244844
TCONS_00016073	XLOC_007462	0.00261135	2.46718	down	LincRNAs identified by Cabili et al	1022	chr9	+	95432686	95435900	upstream	NM_005014	OMD	osteomodulin precursor	8.7279e-05	3.13726	up	chr9	-	95176526	95186836
TCONS_00016073	XLOC_007462	0.00261135	2.46718	down	LincRNAs identified by Cabili et al	1022	chr9	+	95432686	95435900	upstream	NM_017680	ASPN	asporin isoform 1 preproprotein	1.44935e-05	8.91851	up	chr9	-	95218488	95244844
TCONS_00016487	XLOC_007865	0.00826619	2.18901	up	LincRNAs identified by Cabili et al	1809	chr9	-	132100957	132102959	downstream	NM_178000	PPP2R4	serine/threonine-protein phosphatase 2A activator isoform b	0.000300891	2.18431	down	chr9	+	131873592	131911225
TCONS_00016844	XLOC_007801	9.74151e-05	2.17606	down	LincRNAs identified by Cabili et al	2128	chr9	-	100660034	100664123	downstream	NM_000380	XPA	DNA repair protein complementing XP-A cells	0.000742725	2.42253	down	chr9	-	100437190	100459691
TCONS_00016844	XLOC_007801	9.74151e-05	2.17606	down	LincRNAs identified by Cabili et al	2128	chr9	-	100660034	100664123	downstream	NM_004473	FOXE1	forkhead box protein E1	0.0159239	46.5809	down	chr9	+	100615536	100618997
TCONS_00016844	XLOC_007801	9.74151e-05	2.17606	down	LincRNAs identified by Cabili et al	2128	chr9	-	100660034	100664123	upstream	NM_018421	TBC1D2	TBC1 domain family member 2A isoform 2	3.0399e-05	4.11522	down	chr9	-	100961279	101018003
TCONS_00019151	XLOC_009217	0.0112482	2.07199	down	LincRNAs identified by Cabili et al	1588	chr11	+	74691591	74695088	downstream	NM_001145211	SLCO2B1	solute carrier organic anion transporter family member 2B1 isoform 2	0.00215986	2.36595	up	chr11	+	74870843	74917445
TCONS_00019151	XLOC_009217	0.0112482	2.07199	down	LincRNAs identified by Cabili et al	1588	chr11	+	74691591	74695088	downstream	NM_001145212	SLCO2B1	solute carrier organic anion transporter family member 2B1 isoform 3	0.0100637	2.08856	up	chr11	+	74862031	74917445
TCONS_00019151	XLOC_009217	0.0112482	2.07199	down	LincRNAs identified by Cabili et al	1588	chr11	+	74691591	74695088	downstream	NM_004041	ARRB1	beta-arrestin-1 isoform A	0.011147	2.03852	up	chr11	-	74971165	75062875
TCONS_00019151	XLOC_009217	0.0112482	2.07199	down	LincRNAs identified by Cabili et al	1588	chr11	+	74691591	74695088	upstream	ENST00000263672	SPCS2	signal peptidase complex subunit 2 homolog (S. cerevisiae) [Source:HGNC Symbol;Acc:28962]	0.000223587	2.25669	down	chr11	+	74660291	74690076
TCONS_00019151	XLOC_009217	0.0112482	2.07199	down	LincRNAs identified by Cabili et al	1588	chr11	+	74691591	74695088	upstream	ENST00000299563	RNF169	ring finger protein 169 [Source:HGNC Symbol;Acc:26961]	0.0122511	3.08715	down	chr11	+	74459912	74553458
TCONS_00019151	XLOC_009217	0.0112482	2.07199	down	LincRNAs identified by Cabili et al	1588	chr11	+	74691591	74695088	upstream	NM_015424	CHRDL2	chordin-like protein 2 precursor	0.000226224	2.11106	up	chr11	-	74407473	74442186
TCONS_00019318	XLOC_009152	0.00123868	9.5343	down	LincRNAs identified by Cabili et al	323	chr11	+	63262960	63268075	downstream	NM_006054	RTN3	reticulon-3 isoform a	0.0204671	2.0159	down	chr11	+	63448921	63527363
TCONS_00019318	XLOC_009152	0.00123868	9.5343	down	LincRNAs identified by Cabili et al	323	chr11	+	63262960	63268075	downstream	NM_007069	PLA2G16	group XVI phospholipase A1/A2	0.0327219	3.56011	up	chr11	-	63341943	63381909
TCONS_00019318	XLOC_009152	0.00123868	9.5343	down	LincRNAs identified by Cabili et al	323	chr11	+	63262960	63268075	downstream	NM_201429	RTN3	reticulon-3 isoform c	0.0264683	2.37428	down	chr11	+	63448921	63527363
TCONS_00019318	XLOC_009152	0.00123868	9.5343	down	LincRNAs identified by Cabili et al	323	chr11	+	63262960	63268075	downstream	NM_201430	RTN3	reticulon-3 isoform d	0.0117726	2.22832	down	chr11	+	63448921	63527363
TCONS_00019322	XLOC_009167	5.4451e-05	6.41973	down	LincRNAs identified by Cabili et al	708	chr11	+	65218531	65221007	downstream	ENST00000316409	FAM89B	family with sequence similarity 89, member B [Source:HGNC Symbol;Acc:16708]	0.00120288	2.27314	down	chr11	+	65339819	65341669
TCONS_00019322	XLOC_009167	5.4451e-05	6.41973	down	LincRNAs identified by Cabili et al	708	chr11	+	65218531	65221007	downstream	ENST00000340313	KCNK7	potassium channel, subfamily K, member 7 [Source:HGNC Symbol;Acc:6282]	4.06894e-06	4.74296	down	chr11	-	65360325	65363467
TCONS_00019322	XLOC_009167	5.4451e-05	6.41973	down	LincRNAs identified by Cabili et al	708	chr11	+	65218531	65221007	downstream	NM_001098784	FAM89B	protein FAM89B isoform 3	0.000274964	2.50582	down	chr11	+	65339819	65341669
TCONS_00019322	XLOC_009167	5.4451e-05	6.41973	down	LincRNAs identified by Cabili et al	708	chr11	+	65218531	65221007	downstream	NM_001098785	FAM89B	protein FAM89B isoform 1	6.21259e-05	2.3905	down	chr11	+	65339819	65341669
TCONS_00019322	XLOC_009167	5.4451e-05	6.41973	down	LincRNAs identified by Cabili et al	708	chr11	+	65218531	65221007	downstream	NM_001099409	EHBP1L1	EH domain-binding protein 1-like protein 1	1.37754e-06	3.04983	down	chr11	+	65343508	65360116
TCONS_00019322	XLOC_009167	5.4451e-05	6.41973	down	LincRNAs identified by Cabili et al	708	chr11	+	65218531	65221007	downstream	NM_006396	SSSCA1	Sjoegren syndrome/scleroderma autoantigen 1	0.000135631	2.1601	down	chr11	+	65337942	65339239
TCONS_00019322	XLOC_009167	5.4451e-05	6.41973	down	LincRNAs identified by Cabili et al	708	chr11	+	65218531	65221007	downstream	NM_021975	RELA	transcription factor p65 isoform 1	0.000103152	2.23205	down	chr11	-	65421066	65430443
TCONS_00019322	XLOC_009167	5.4451e-05	6.41973	down	LincRNAs identified by Cabili et al	708	chr11	+	65218531	65221007	downstream	NM_182709	KAT5	histone acetyltransferase KAT5 isoform 3	0.00104542	3.05734	down	chr11	+	65479472	65487077
TCONS_00019358	XLOC_009185	0.000389754	2.25494	down	LincRNAs identified by Cabili et al	388	chr11	+	68039586	68042158	downstream	NM_001164160	PPP6R3	serine/threonine-protein phosphatase 6 regulatory subunit 3 isoform 4	0.0150932	2.3985	down	chr11	+	68228185	68382801
TCONS_00019358	XLOC_009185	0.000389754	2.25494	down	LincRNAs identified by Cabili et al	388	chr11	+	68039586	68042158	downstream	NM_001164161	PPP6R3	serine/threonine-protein phosphatase 6 regulatory subunit 3 isoform 6	0.0136966	2.75724	down	chr11	+	68228185	68382801
TCONS_00019358	XLOC_009185	0.000389754	2.25494	down	LincRNAs identified by Cabili et al	388	chr11	+	68039586	68042158	downstream	NM_001164162	PPP6R3	serine/threonine-protein phosphatase 6 regulatory subunit 3 isoform 1	0.0110674	2.80593	down	chr11	+	68228185	68382801
TCONS_00019358	XLOC_009185	0.000389754	2.25494	down	LincRNAs identified by Cabili et al	388	chr11	+	68039586	68042158	downstream	NM_001164163	PPP6R3	serine/threonine-protein phosphatase 6 regulatory subunit 3 isoform 2	0.0110741	2.70919	down	chr11	+	68228185	68382801
TCONS_00019358	XLOC_009185	0.000389754	2.25494	down	LincRNAs identified by Cabili et al	388	chr11	+	68039586	68042158	upstream	NM_016028	SUV420H1	histone-lysine N-methyltransferase SUV420H1 isoform 2	0.00101486	3.54982	down	chr11	-	67933185	67980784
TCONS_00019385	XLOC_009208	4.09893e-07	18.5692	down	LincRNAs identified by Cabili et al	1404	chr11	+	72964637	72970234	upstream	NM_014824	FCHSD2	FCH and double SH3 domains protein 2	0.000223987	4.28852	down	chr11	-	72547789	72853143
TCONS_00019576	XLOC_009375	0.0128432	2.03189	up	LincRNAs identified by Cabili et al	630	chr11	-	11656825	11672435	downstream	NM_001256686	CSNK2A1P	casein kinase 2, alpha 1 polypeptide-like	0.000254753	2.79257	down	chr11	-	11373488	11374904
TCONS_00019576	XLOC_009375	0.0128432	2.03189	up	LincRNAs identified by Cabili et al	630	chr11	-	11656825	11672435	downstream	NM_198516	GALNTL4	putative polypeptide N-acetylgalactosaminyltransferase-like protein 4	0.000102719	3.88064	down	chr11	-	11292420	11643561
TCONS_00019576	XLOC_009375	0.0128432	2.03189	up	LincRNAs identified by Cabili et al	630	chr11	-	11656825	11672435	upstream	NM_017944	USP47	ubiquitin carboxyl-terminal hydrolase 47	0.0135557	3.3225	down	chr11	+	11862969	11980872
TCONS_00019682	XLOC_009483	0.0120259	2.53607	up	LincRNAs identified by Cabili et al	4042	chr11	-	68996232	69002418	downstream	NM_139075	TPCN2	two pore calcium channel protein 2	0.00952812	3.7924	down	chr11	+	68816349	68858072
TCONS_00019696	XLOC_009493	0.00622478	2.69703	up	LincRNAs identified by Cabili et al	474	chr11	-	71213027	71213692	downstream	NM_001360	DHCR7	7-dehydrocholesterol reductase	0.0016721	10.1728	down	chr11	-	71145456	71159477
TCONS_00019696	XLOC_009493	0.00622478	2.69703	up	LincRNAs identified by Cabili et al	474	chr11	-	71213027	71213692	downstream	NM_018161	NADSYN1	glutamine-dependent NAD(+) synthetase	0.00456194	7.78529	down	chr11	+	71164216	71212581
TCONS_00019696	XLOC_009493	0.00622478	2.69703	up	LincRNAs identified by Cabili et al	474	chr11	-	71213027	71213692	upstream	NM_018172	FAM86C1	protein FAM86C1 isoform 1	0.0003685	2.18224	down	chr11	+	71498556	71512280
TCONS_00019940	XLOC_009185	0.00888834	2.8747	down	LincRNAs identified by Cabili et al	251	chr11	+	68039996	68041986	downstream	NM_001164160	PPP6R3	serine/threonine-protein phosphatase 6 regulatory subunit 3 isoform 4	0.0150932	2.3985	down	chr11	+	68228185	68382801
TCONS_00019940	XLOC_009185	0.00888834	2.8747	down	LincRNAs identified by Cabili et al	251	chr11	+	68039996	68041986	downstream	NM_001164161	PPP6R3	serine/threonine-protein phosphatase 6 regulatory subunit 3 isoform 6	0.0136966	2.75724	down	chr11	+	68228185	68382801
TCONS_00019940	XLOC_009185	0.00888834	2.8747	down	LincRNAs identified by Cabili et al	251	chr11	+	68039996	68041986	downstream	NM_001164162	PPP6R3	serine/threonine-protein phosphatase 6 regulatory subunit 3 isoform 1	0.0110674	2.80593	down	chr11	+	68228185	68382801
TCONS_00019940	XLOC_009185	0.00888834	2.8747	down	LincRNAs identified by Cabili et al	251	chr11	+	68039996	68041986	downstream	NM_001164163	PPP6R3	serine/threonine-protein phosphatase 6 regulatory subunit 3 isoform 2	0.0110741	2.70919	down	chr11	+	68228185	68382801
TCONS_00019940	XLOC_009185	0.00888834	2.8747	down	LincRNAs identified by Cabili et al	251	chr11	+	68039996	68041986	upstream	NM_016028	SUV420H1	histone-lysine N-methyltransferase SUV420H1 isoform 2	0.00101486	3.54982	down	chr11	-	67933185	67980784
TCONS_00020815	XLOC_010104	0.00243296	2.24481	down	LincRNAs identified by Cabili et al	500	chr12	-	58488695	58491865	downstream	NM_033276	XRCC6BP1	mitochondrial inner membrane protease ATP23 homolog	0.00951983	3.1261	down	chr12	+	58335444	58351052
TCONS_00020865	XLOC_010146	0.0375847	11.043	down	LincRNAs identified by Cabili et al	217	chr12	-	89177078	89178025	downstream	NM_000899	KITLG	kit ligand isoform b precursor	0.00110835	2.07321	up	chr12	-	88886569	88974250
TCONS_00022845	XLOC_011112	0.00306312	2.4479	up	LincRNAs identified by Cabili et al	665	chr14	-	95988348	95992377	upstream	NM_016417	GLRX5	glutaredoxin-related protein 5, mitochondrial precursor	0.00196401	2.77378	down	chr14	+	96001322	96011055
TCONS_00023722	XLOC_011518	0.00316464	2.47512	up	LincRNAs identified by Cabili et al	343	chr15	-	69752816	69754460	downstream	NM_138555	KIF23	kinesin-like protein KIF23 isoform 1	0.0166936	2.13008	down	chr15	+	69706626	69740764
TCONS_00023742	XLOC_011533	0.00707323	2.50163	up	LincRNAs identified by Cabili et al	1541	chr15	-	75517501	75519599	upstream	NM_001145224	GOLGA6D	putative golgin subfamily A member 6D	1.25705e-06	2.00429	up	chr15	+	75575181	75588148
TCONS_00024244	XLOC_011623	0.000330735	3.00956	up	LincRNAs identified by Cabili et al	1840	chr16	+	2693654	2696114	downstream	ENST00000161006	PRSS22	protease, serine, 22 [Source:HGNC Symbol;Acc:14368]	0.00185601	3.26001	down	chr16	-	2902727	2908171
TCONS_00024244	XLOC_011623	0.000330735	3.00956	up	LincRNAs identified by Cabili et al	1840	chr16	+	2693654	2696114	downstream	ENST00000293851	PRSS33	protease, serine, 33 [Source:HGNC Symbol;Acc:30405]	0.00553637	3.11268	down	chr16	-	2833953	2836708
TCONS_00024244	XLOC_011623	0.000330735	3.00956	up	LincRNAs identified by Cabili et al	1840	chr16	+	2693654	2696114	downstream	NM_006799	PRSS21	testisin isoform 1 preproprotein	0.000511488	15.3353	down	chr16	+	2867163	2871723
TCONS_00024244	XLOC_011623	0.000330735	3.00956	up	LincRNAs identified by Cabili et al	1840	chr16	+	2693654	2696114	downstream	NM_018992	KCTD5	BTB/POZ domain-containing protein KCTD5	0.00419552	3.4153	down	chr16	+	2732494	2759031
TCONS_00024244	XLOC_011623	0.000330735	3.00956	up	LincRNAs identified by Cabili et al	1840	chr16	+	2693654	2696114	downstream	NM_144956	PRSS21	testisin isoform 2 preproprotein	0.000424353	15.2369	down	chr16	+	2867163	2871723
TCONS_00024244	XLOC_011623	0.000330735	3.00956	up	LincRNAs identified by Cabili et al	1840	chr16	+	2693654	2696114	downstream	NM_144957	PRSS21	testisin isoform 3 preproprotein	0.00209144	6.14409	down	chr16	+	2867163	2871723
TCONS_00025076	XLOC_012031	0.00849548	2.24104	up	LincRNAs identified by Cabili et al	2096	chr16	-	84981783	84984093	upstream	NM_198491	FAM92B	protein FAM92B	0.0187894	15.304	up	chr16	-	85131964	85146114
TCONS_00025094	XLOC_012057	0.00213129	3.2031	down	LincRNAs identified by Cabili et al	3581	chr16	-	88214352	88218696	downstream	NM_001173541	BANP	protein BANP isoform e	6.34219e-05	26.192	down	chr16	+	87985037	88110924
TCONS_00025267	XLOC_012072	0.00868325	2.24356	up	LincRNAs identified by Cabili et al	877	chr17	+	896642	897577	downstream	NM_013337	TIMM22	mitochondrial import inner membrane translocase subunit Tim22	0.000768608	2.14191	down	chr17	+	900356	905390
TCONS_00025267	XLOC_012072	0.00868325	2.24356	up	LincRNAs identified by Cabili et al	877	chr17	+	896642	897577	upstream	NM_024792	FAM57A	protein FAM57A	0.00136864	3.84159	down	chr17	+	635846	646075
TCONS_00025349	XLOC_012169	0.00352621	2.147	down	LincRNAs identified by Cabili et al	8789	chr17	+	30728987	30738705	downstream	NM_002815	PSMD11	26S proteasome non-ATPase regulatory subunit 11	0.0434835	2.35306	down	chr17	+	30771480	30810337
TCONS_00025349	XLOC_012169	0.00352621	2.147	down	LincRNAs identified by Cabili et al	8789	chr17	+	30728987	30738705	downstream	NM_003885	CDK5R1	cyclin-dependent kinase 5 activator 1	0.0418611	5.2518	down	chr17	+	30814104	30818271
TCONS_00025362	XLOC_012177	3.07935e-05	2.50844	up	LincRNAs identified by Cabili et al	950	chr17	+	33648816	33652433	upstream	NM_001014445	NLE1	notchless protein homolog 1 isoform b	0.000737196	2.16141	down	chr17	-	33458367	33469322
TCONS_00025471	XLOC_012288	0.0353333	2.17002	up	LincRNAs identified by Cabili et al	2793	chr17	+	66179204	66185240	upstream	NM_181655	C17orf58	UPF0450 protein C17orf58 isoform a	2.92811e-06	2.99974	up	chr17	-	65987216	65989765
TCONS_00026418	XLOC_012763	0.0295167	2.8079	up	LincRNAs identified by Cabili et al	868	chr18	-	10407026	10410448	upstream	NM_022068	PIEZO2	piezo-type mechanosensitive ion channel component 2	0.00776804	2.14676	up	chr18	-	10670243	11148761
TCONS_00026909	XLOC_012981	0.0132422	2.85423	down	LincRNAs identified by Cabili et al	600	chr19	+	15945758	15946461	downstream	ENST00000344824	TPM4	tropomyosin 4 [Source:HGNC Symbol;Acc:12013]	0.000297926	12.0082	down	chr19	+	16178316	16213813
TCONS_00026909	XLOC_012981	0.0132422	2.85423	down	LincRNAs identified by Cabili et al	600	chr19	+	15945758	15946461	downstream	NM_005370	RAB8A	ras-related protein Rab-8A	5.7193e-07	4.37755	down	chr19	+	16222489	16244445
TCONS_00026909	XLOC_012981	0.0132422	2.85423	down	LincRNAs identified by Cabili et al	600	chr19	+	15945758	15946461	upstream	NM_023944	CYP4F12	cytochrome P450 4F12	0.0340786	4.93354	down	chr19	+	15783827	15807984
TCONS_00027064	XLOC_013103	0.012103	3.04413	up	LincRNAs identified by Cabili et al	263	chr19	+	47929262	47930655	downstream	NM_003827	NAPA	alpha-soluble NSF attachment protein	0.000520632	2.38096	down	chr19	-	47990890	48018515
TCONS_00027064	XLOC_013103	0.012103	3.04413	up	LincRNAs identified by Cabili et al	263	chr19	+	47929262	47930655	upstream	NM_001127242	BBC3	bcl-2-binding component 3 isoform 3	0.00976447	3.18338	up	chr19	-	47724078	47736023
TCONS_00027064	XLOC_013103	0.012103	3.04413	up	LincRNAs identified by Cabili et al	263	chr19	+	47929262	47930655	upstream	NM_020160	MEIS3	homeobox protein Meis3 isoform 1	0.000356974	2.17064	up	chr19	-	47906374	47922785
TCONS_00027064	XLOC_013103	0.012103	3.04413	up	LincRNAs identified by Cabili et al	263	chr19	+	47929262	47930655	upstream	NM_178511	PRR24	proline-rich protein 24	0.0295749	2.07043	down	chr19	+	47778141	47778980
TCONS_00027080	XLOC_013120	0.0141878	2.41079	up	LincRNAs identified by Cabili et al	241	chr19	+	51353242	51354377	downstream	ENST00000156476	KLK13	kallikrein-related peptidase 13 [Source:HGNC Symbol;Acc:6361]	8.03947e-06	10.3888	down	chr19	-	51559462	51568367
TCONS_00027080	XLOC_013120	0.0141878	2.41079	up	LincRNAs identified by Cabili et al	241	chr19	+	51353242	51354377	downstream	ENST00000291726	KLK8	kallikrein-related peptidase 8 [Source:HGNC Symbol;Acc:6369]	3.10133e-06	7.03047	down	chr19	-	51499263	51504958
TCONS_00027080	XLOC_013120	0.0141878	2.41079	up	LincRNAs identified by Cabili et al	241	chr19	+	51353242	51354377	downstream	ENST00000320838	KLK8	kallikrein-related peptidase 8 [Source:HGNC Symbol;Acc:6369]	7.46446e-07	10.5184	down	chr19	-	51499263	51504958
TCONS_00027080	XLOC_013120	0.0141878	2.41079	up	LincRNAs identified by Cabili et al	241	chr19	+	51353242	51354377	downstream	ENST00000326003	KLK3	kallikrein-related peptidase 3 [Source:HGNC Symbol;Acc:6364]	0.012565	2.1835	up	chr19	+	51358170	51364020
TCONS_00027080	XLOC_013120	0.0141878	2.41079	up	LincRNAs identified by Cabili et al	241	chr19	+	51353242	51354377	downstream	ENST00000347619	KLK8	kallikrein-related peptidase 8 [Source:HGNC Symbol;Acc:6369]	5.6375e-06	27.692	down	chr19	-	51499263	51504958
TCONS_00027080	XLOC_013120	0.0141878	2.41079	up	LincRNAs identified by Cabili et al	241	chr19	+	51353242	51354377	downstream	ENST00000391806	KLK8	kallikrein-related peptidase 8 [Source:HGNC Symbol;Acc:6369]	0.00516068	2.02949	down	chr19	-	51499263	51504958
TCONS_00027080	XLOC_013120	0.0141878	2.41079	up	LincRNAs identified by Cabili et al	241	chr19	+	51353242	51354377	downstream	NM_001012964	KLK6	kallikrein-6 isoform A preproprotein	0.000519995	2.07448	down	chr19	-	51461887	51472047
TCONS_00027080	XLOC_013120	0.0141878	2.41079	up	LincRNAs identified by Cabili et al	241	chr19	+	51353242	51354377	downstream	NM_001012965	KLK6	kallikrein-6 isoform B	0.000147795	2.358	down	chr19	-	51461886	51472047
TCONS_00027080	XLOC_013120	0.0141878	2.41079	up	LincRNAs identified by Cabili et al	241	chr19	+	51353242	51354377	downstream	NM_001167605	KLK11	kallikrein-11 isoform 3 precursor	1.57507e-06	6.37139	down	chr19	-	51525486	51531290
TCONS_00027080	XLOC_013120	0.0141878	2.41079	up	LincRNAs identified by Cabili et al	241	chr19	+	51353242	51354377	downstream	NM_019598	KLK12	kallikrein-12 isoform 1 precursor	2.86604e-06	13.1772	down	chr19	-	51532347	51538148
TCONS_00027080	XLOC_013120	0.0141878	2.41079	up	LincRNAs identified by Cabili et al	241	chr19	+	51353242	51354377	downstream	NM_145895	KLK12	kallikrein-12 isoform 3 precursor	3.93154e-07	8.61102	down	chr19	-	51532347	51538148
TCONS_00027080	XLOC_013120	0.0141878	2.41079	up	LincRNAs identified by Cabili et al	241	chr19	+	51353242	51354377	upstream	ENST00000301421	KLK15	kallikrein-related peptidase 15 [Source:HGNC Symbol;Acc:20453]	1.6978e-05	6.39967	down	chr19	-	51328544	51334779
TCONS_00027080	XLOC_013120	0.0141878	2.41079	up	LincRNAs identified by Cabili et al	241	chr19	+	51353242	51354377	upstream	ENST00000416184	KLK15	kallikrein-related peptidase 15 [Source:HGNC Symbol;Acc:20453]	5.89223e-06	7.46943	down	chr19	-	51328544	51334779
TCONS_00027184	XLOC_013222	0.000846816	2.36088	down	LincRNAs identified by Cabili et al	1551	chr19	-	10762549	10764550	downstream	ENST00000171111	KEAP1	kelch-like ECH-associated protein 1 [Source:HGNC Symbol;Acc:23177]	0.00265612	59.8658	down	chr19	-	10596795	10614054
TCONS_00027184	XLOC_013222	0.000846816	2.36088	down	LincRNAs identified by Cabili et al	1551	chr19	-	10762549	10764550	downstream	NM_032885	ATG4D	cysteine protease ATG4D	0.00199492	2.83366	down	chr19	+	10654646	10664094
TCONS_00027184	XLOC_013222	0.000846816	2.36088	down	LincRNAs identified by Cabili et al	1551	chr19	-	10762549	10764550	upstream	ENST00000250241	ILF3	interleukin enhancer binding factor 3, 90kDa [Source:HGNC Symbol;Acc:6038]	0.000639718	2.13711	down	chr19	+	10764936	10796443
TCONS_00027184	XLOC_013222	0.000846816	2.36088	down	LincRNAs identified by Cabili et al	1551	chr19	-	10762549	10764550	upstream	ENST00000407004	ILF3	interleukin enhancer binding factor 3, 90kDa [Source:HGNC Symbol;Acc:6038]	0.00409552	2.30399	down	chr19	+	10764936	10796443
TCONS_00027184	XLOC_013222	0.000846816	2.36088	down	LincRNAs identified by Cabili et al	1551	chr19	-	10762549	10764550	upstream	NM_012218	ILF3	interleukin enhancer-binding factor 3 isoform a	0.0122731	2.3148	down	chr19	+	10764936	10803095
TCONS_00027184	XLOC_013222	0.000846816	2.36088	down	LincRNAs identified by Cabili et al	1551	chr19	-	10762549	10764550	upstream	NM_017620	ILF3	interleukin enhancer-binding factor 3 isoform d	0.00129532	2.30113	down	chr19	+	10764936	10803095
TCONS_00027589	XLOC_013108	0.0249408	2.09469	up	LincRNAs identified by Cabili et al	425	chr19	+	48824721	48825440	downstream	ENST00000253237	GRWD1	glutamate-rich WD repeat containing 1 [Source:HGNC Symbol;Acc:21270]	0.0288826	2.18944	up	chr19	+	48949029	48957164
TCONS_00027589	XLOC_013108	0.0249408	2.09469	up	LincRNAs identified by Cabili et al	425	chr19	+	48824721	48825440	downstream	NM_018273	TMEM143	transmembrane protein 143	0.00653004	2.01741	up	chr19	-	48835615	48867186
TCONS_00027589	XLOC_013108	0.0249408	2.09469	up	LincRNAs identified by Cabili et al	425	chr19	+	48824721	48825440	downstream	NM_133498	SPACA4	sperm acrosome membrane-associated protein 4 precursor	0.00114599	2.01644	down	chr19	+	49109999	49110971
TCONS_00027589	XLOC_013108	0.0249408	2.09469	up	LincRNAs identified by Cabili et al	425	chr19	+	48824721	48825440	downstream	NM_177973	SULT2B1	sulfotransferase family cytosolic 2B member 1 isoform b	0.000199982	4.40009	down	chr19	+	49055428	49102684
TCONS_00027589	XLOC_013108	0.0249408	2.09469	up	LincRNAs identified by Cabili et al	425	chr19	+	48824721	48825440	upstream	NM_001184902	CARD8	caspase recruitment domain-containing protein 8 isoform c	9.2335e-05	2.55772	up	chr19	-	48711342	48759203
TCONS_00027673	XLOC_013222	0.00669756	2.17674	down	LincRNAs identified by Cabili et al	1849	chr19	-	10762494	10764553	downstream	ENST00000171111	KEAP1	kelch-like ECH-associated protein 1 [Source:HGNC Symbol;Acc:23177]	0.00265612	59.8658	down	chr19	-	10596795	10614054
TCONS_00027673	XLOC_013222	0.00669756	2.17674	down	LincRNAs identified by Cabili et al	1849	chr19	-	10762494	10764553	downstream	NM_032885	ATG4D	cysteine protease ATG4D	0.00199492	2.83366	down	chr19	+	10654646	10664094
TCONS_00027673	XLOC_013222	0.00669756	2.17674	down	LincRNAs identified by Cabili et al	1849	chr19	-	10762494	10764553	upstream	ENST00000250241	ILF3	interleukin enhancer binding factor 3, 90kDa [Source:HGNC Symbol;Acc:6038]	0.000639718	2.13711	down	chr19	+	10764936	10796443
TCONS_00027673	XLOC_013222	0.00669756	2.17674	down	LincRNAs identified by Cabili et al	1849	chr19	-	10762494	10764553	upstream	ENST00000407004	ILF3	interleukin enhancer binding factor 3, 90kDa [Source:HGNC Symbol;Acc:6038]	0.00409552	2.30399	down	chr19	+	10764936	10796443
TCONS_00027673	XLOC_013222	0.00669756	2.17674	down	LincRNAs identified by Cabili et al	1849	chr19	-	10762494	10764553	upstream	NM_012218	ILF3	interleukin enhancer-binding factor 3 isoform a	0.0122731	2.3148	down	chr19	+	10764936	10803095
TCONS_00027673	XLOC_013222	0.00669756	2.17674	down	LincRNAs identified by Cabili et al	1849	chr19	-	10762494	10764553	upstream	NM_017620	ILF3	interleukin enhancer-binding factor 3 isoform d	0.00129532	2.30113	down	chr19	+	10764936	10803095
TCONS_00028417	XLOC_013770	0.00637281	5.72739	down	LincRNAs identified by Cabili et al	269	chr20	-	46470885	46471713	downstream	NM_018837	SULF2	extracellular sulfatase Sulf-2 isoform a precursor	0.00332885	3.53184	down	chr20	-	46286149	46414808
TCONS_00028417	XLOC_013770	0.00637281	5.72739	down	LincRNAs identified by Cabili et al	269	chr20	-	46470885	46471713	downstream	NM_198596	SULF2	extracellular sulfatase Sulf-2 isoform b precursor	0.00423583	3.37518	down	chr20	-	46286149	46415360
TCONS_00028653	XLOC_013728	0.00578691	2.09225	down	LincRNAs identified by Cabili et al	498	chr20	-	32577407	32579666	upstream	NM_000687	AHCY	adenosylhomocysteinase isoform 1	0.0181819	2.36677	up	chr20	-	32868070	32891215
TCONS_00028991	XLOC_013909	0.0062903	2.18659	up	LincRNAs identified by Cabili et al	314	chr21	+	31456108	31462294	downstream	ENST00000286808	CLDN17	claudin 17 [Source:HGNC Symbol;Acc:2038]	3.16178e-06	5.86027	down	chr21	-	31538240	31538971
TCONS_00029531	XLOC_014174	0.0118405	2.32451	up	LincRNAs identified by Cabili et al	1012	chr22	+	23893496	23894725	downstream	NM_001002862	DERL3	derlin-3 isoform 2	0.000468872	5.90509	up	chr22	-	24176689	24181199
TCONS_00029531	XLOC_014174	0.0118405	2.32451	up	LincRNAs identified by Cabili et al	1012	chr22	+	23893496	23894725	downstream	NM_001007468	SMARCB1	SWI/SNF-related matrix-associated actin-dependent regulator of chromatin subfamily B member 1 isoform b	0.00555244	2.63261	down	chr22	+	24129149	24176705
TCONS_00029531	XLOC_014174	0.0118405	2.32451	up	LincRNAs identified by Cabili et al	1012	chr22	+	23893496	23894725	downstream	NM_001135751	DERL3	derlin-3 isoform 1	0.0002521	2.88623	up	chr22	-	24176689	24181199
TCONS_00029531	XLOC_014174	0.0118405	2.32451	up	LincRNAs identified by Cabili et al	1012	chr22	+	23893496	23894725	downstream	NM_005940	MMP11	stromelysin-3 preproprotein	0.00849858	2.41606	up	chr22	+	24115035	24126503
TCONS_00029531	XLOC_014174	0.0118405	2.32451	up	LincRNAs identified by Cabili et al	1012	chr22	+	23893496	23894725	downstream	NM_182520	C22orf15	uncharacterized protein C22orf15	0.0153903	7.28565	up	chr22	+	24105207	24108050
TCONS_00029531	XLOC_014174	0.0118405	2.32451	up	LincRNAs identified by Cabili et al	1012	chr22	+	23893496	23894725	upstream	NM_021574	BCR	breakpoint cluster region protein isoform 2	0.005757	2.02587	down	chr22	+	23522551	23660224
TCONS_00029597	XLOC_014246	0.0350306	2.30393	up	LincRNAs identified by Cabili et al	229	chr22	+	39673784	39674133	downstream	NM_001003406	CACNA1I	voltage-dependent T-type calcium channel subunit alpha-1I isoform b	0.0122531	2.16383	up	chr22	+	39966757	40085740
TCONS_00029597	XLOC_014246	0.0350306	2.30393	up	LincRNAs identified by Cabili et al	229	chr22	+	39673784	39674133	upstream	NM_001166003	APOBEC3H	DNA dC->dU-editing enzyme APOBEC-3H isoform 1	0.025911	2.27931	up	chr22	+	39493228	39500072
TCONS_00029597	XLOC_014246	0.0350306	2.30393	up	LincRNAs identified by Cabili et al	229	chr22	+	39673784	39674133	upstream	NM_181773	APOBEC3H	DNA dC->dU-editing enzyme APOBEC-3H isoform 2	0.0377017	2.05331	up	chr22	+	39493228	39500072
TCONS_00029632	XLOC_014288	0.000154942	14.8469	down	LincRNAs identified by Cabili et al	2301	chr22	+	51022832	51035727	upstream	NM_002972	SBF1	myotubularin-related protein 5	0.00204389	3.00194	up	chr22	-	50883430	50913464
TCONS_00029632	XLOC_014288	0.000154942	14.8469	down	LincRNAs identified by Cabili et al	2301	chr22	+	51022832	51035727	upstream	NM_014678	PPP6R2	serine/threonine-protein phosphatase 6 regulatory subunit 2 isoform 3	0.000625279	2.16112	down	chr22	+	50781745	50883518
TCONS_00029646	XLOC_014297	0.00227819	2.98393	up	LincRNAs identified by Cabili et al	1728	chr22	-	19538330	19552723	downstream	NM_007098	CLTCL1	clathrin heavy chain 2 isoform 1	0.00797602	2.26518	down	chr22	-	19166986	19279239
TCONS_00029721	XLOC_014397	8.09182e-05	2.87114	down	LincRNAs identified by Cabili et al	256	chr22	-	45894163	45894662	downstream	NM_015653	RIBC2	RIB43A-like with coiled-coils protein 2	0.028178	3.57212	up	chr22	+	45809573	45828295
TCONS_00029721	XLOC_014397	8.09182e-05	2.87114	down	LincRNAs identified by Cabili et al	256	chr22	-	45894163	45894662	upstream	NM_013236	ATXN10	ataxin-10 isoform 1	0.0203453	2.04731	down	chr22	+	46067677	46241187
TCONS_00029727	XLOC_014403	0.00215744	2.09536	up	LincRNAs identified by Cabili et al	427	chr22	-	46409177	46410258	downstream	NM_013236	ATXN10	ataxin-10 isoform 1	0.0203453	2.04731	down	chr22	+	46067677	46241187
TCONS_00029727	XLOC_014403	0.00215744	2.09536	up	LincRNAs identified by Cabili et al	427	chr22	-	46409177	46410258	upstream	ENST00000454366	GTSE1	G-2 and S-phase expressed 1 [Source:HGNC Symbol;Acc:13698]	0.00228292	2.58743	down	chr22	+	46692637	46726707
TCONS_00029745	XLOC_014418	0.0118709	3.14325	down	LincRNAs identified by Cabili et al	321	chr22	-	50981205	50983413	downstream	NM_002972	SBF1	myotubularin-related protein 5	0.00204389	3.00194	up	chr22	-	50883430	50913464
TCONS_00029745	XLOC_014418	0.0118709	3.14325	down	LincRNAs identified by Cabili et al	321	chr22	-	50981205	50983413	downstream	NM_014678	PPP6R2	serine/threonine-protein phosphatase 6 regulatory subunit 2 isoform 3	0.000625279	2.16112	down	chr22	+	50781745	50883518
TCONS_00029847	XLOC_014288	0.00456631	2.82391	up	LincRNAs identified by Cabili et al	759	chr22	+	51024957	51035736	upstream	NM_002972	SBF1	myotubularin-related protein 5	0.00204389	3.00194	up	chr22	-	50883430	50913464
TCONS_00029847	XLOC_014288	0.00456631	2.82391	up	LincRNAs identified by Cabili et al	759	chr22	+	51024957	51035736	upstream	NM_014678	PPP6R2	serine/threonine-protein phosphatase 6 regulatory subunit 2 isoform 3	0.000625279	2.16112	down	chr22	+	50781745	50883518
TCONS_00029924	XLOC_014399	4.02214e-05	16.0262	down	LincRNAs identified by Cabili et al	336	chr22	-	46001271	46016302	downstream	NM_015653	RIBC2	RIB43A-like with coiled-coils protein 2	0.028178	3.57212	up	chr22	+	45809573	45828295
TCONS_00029924	XLOC_014399	4.02214e-05	16.0262	down	LincRNAs identified by Cabili et al	336	chr22	-	46001271	46016302	upstream	NM_013236	ATXN10	ataxin-10 isoform 1	0.0203453	2.04731	down	chr22	+	46067677	46241187
uc001azk.2	MST1P2	0.000992467	2.73492	up	UCSC_knowngene	1748	chr1	+	16972863	16975287	upstream	ENST00000335496	SPATA21	spermatogenesis associated 21 [Source:HGNC Symbol;Acc:28026]	0.0045992	2.11435	up	chr1	-	16725137	16763919
uc001enh.1	AX747132	0.0368019	2.47519	up	UCSC_knowngene	896	chr1	-	145373798	145374694	upstream	NM_006099	PIAS3	E3 SUMO-protein ligase PIAS3	1.68757e-05	2.97386	down	chr1	+	145575987	145586546
uc001enh.1	AX747132	0.0368019	2.47519	up	UCSC_knowngene	896	chr1	-	145373798	145374694	upstream	NM_006472	TXNIP	thioredoxin-interacting protein	0.0370392	5.8094	up	chr1	+	145438461	145442628
uc001enh.1	AX747132	0.0368019	2.47519	up	UCSC_knowngene	896	chr1	-	145373798	145374694	upstream	NM_144698	ANKRD35	ankyrin repeat domain-containing protein 35	0.00164782	2.13924	down	chr1	+	145549208	145568526
uc001enh.1	AX747132	0.0368019	2.47519	up	UCSC_knowngene	896	chr1	-	145373798	145374694	upstream	NM_153713	LIX1L	LIX1-like protein	0.00100822	2.56061	up	chr1	+	145477084	145499091
uc001kra.4	LINC00263	0.0183655	2.46677	up	UCSC_knowngene	996	chr10	+	102133332	102148116	downstream	NM_015490	SEC31B	protein transport protein Sec31B	0.00653953	2.66166	up	chr10	-	102246402	102279595
uc001lva.4	H19	0.0138964	11.8474	down	UCSC_knowngene	2302	chr11	-	2016405	2019065	downstream	NM_001170820	IFITM10	interferon-induced transmembrane protein 10	2.17237e-07	3.39432	down	chr11	-	1753639	1771824
uc001lva.4	H19	0.0138964	11.8474	down	UCSC_knowngene	2302	chr11	-	2016405	2019065	downstream	NM_006757	TNNT3	troponin T, fast skeletal muscle isoform 1	0.021174	2.25019	up	chr11	+	1940798	1959936
uc001ody.3	AF113016	0.0128268	2.03617	up	UCSC_knowngene	4136	chr11	-	65266957	65271093	upstream	ENST00000316409	FAM89B	family with sequence similarity 89, member B [Source:HGNC Symbol;Acc:16708]	0.00120288	2.27314	down	chr11	+	65339819	65341669
uc001ody.3	AF113016	0.0128268	2.03617	up	UCSC_knowngene	4136	chr11	-	65266957	65271093	upstream	ENST00000340313	KCNK7	potassium channel, subfamily K, member 7 [Source:HGNC Symbol;Acc:6282]	4.06894e-06	4.74296	down	chr11	-	65360325	65363467
uc001ody.3	AF113016	0.0128268	2.03617	up	UCSC_knowngene	4136	chr11	-	65266957	65271093	upstream	NM_001098784	FAM89B	protein FAM89B isoform 3	0.000274964	2.50582	down	chr11	+	65339819	65341669
uc001ody.3	AF113016	0.0128268	2.03617	up	UCSC_knowngene	4136	chr11	-	65266957	65271093	upstream	NM_001098785	FAM89B	protein FAM89B isoform 1	6.21259e-05	2.3905	down	chr11	+	65339819	65341669
uc001ody.3	AF113016	0.0128268	2.03617	up	UCSC_knowngene	4136	chr11	-	65266957	65271093	upstream	NM_001099409	EHBP1L1	EH domain-binding protein 1-like protein 1	1.37754e-06	3.04983	down	chr11	+	65343508	65360116
uc001ody.3	AF113016	0.0128268	2.03617	up	UCSC_knowngene	4136	chr11	-	65266957	65271093	upstream	NM_006396	SSSCA1	Sjoegren syndrome/scleroderma autoantigen 1	0.000135631	2.1601	down	chr11	+	65337942	65339239
uc001ody.3	AF113016	0.0128268	2.03617	up	UCSC_knowngene	4136	chr11	-	65266957	65271093	upstream	NM_021975	RELA	transcription factor p65 isoform 1	0.000103152	2.23205	down	chr11	-	65421066	65430443
uc001ody.3	AF113016	0.0128268	2.03617	up	UCSC_knowngene	4136	chr11	-	65266957	65271093	upstream	NM_182709	KAT5	histone acetyltransferase KAT5 isoform 3	0.00104542	3.05734	down	chr11	+	65479472	65487077
uc001yaa.3	BC039675	0.0174106	2.13926	up	UCSC_knowngene	786	chr14	-	92511118	92516880	upstream	NM_001127696	ATXN3	ataxin-3 isoform ad	1.70974e-05	2.41568	down	chr14	-	92524895	92572965
uc001yaa.3	BC039675	0.0174106	2.13926	up	UCSC_knowngene	786	chr14	-	92511118	92516880	upstream	NM_001164780	ATXN3	ataxin-3 isoform u	3.78142e-05	2.71268	down	chr14	-	92524895	92572965
uc001yaa.3	BC039675	0.0174106	2.13926	up	UCSC_knowngene	786	chr14	-	92511118	92516880	upstream	NM_004993	ATXN3	ataxin-3 reference isoform	7.03997e-05	3.17093	down	chr14	-	92524895	92572965
uc001yaa.3	BC039675	0.0174106	2.13926	up	UCSC_knowngene	786	chr14	-	92511118	92516880	upstream	NM_017437	CPSF2	cleavage and polyadenylation specificity factor subunit 2	0.000690899	2.46925	down	chr14	+	92588297	92630543
uc001yaa.3	BC039675	0.0174106	2.13926	up	UCSC_knowngene	786	chr14	-	92511118	92516880	upstream	NM_030660	ATXN3	ataxin-3 isoform h	1.5168e-05	2.57138	down	chr14	-	92524895	92572965
uc002boc.3	LOC283761	6.83434e-05	2.0286	up	UCSC_knowngene	1434	chr15	-	90048160	90067265	downstream	NM_016321	RHCG	ammonium transporter Rh type C	0.00165716	16.748	down	chr15	-	90014637	90039799
uc002boc.3	LOC283761	6.83434e-05	2.0286	up	UCSC_knowngene	1434	chr15	-	90048160	90067265	upstream	NM_003847	PEX11A	peroxisomal membrane protein 11A	0.00469858	3.65148	down	chr15	-	90226286	90233958
uc002frx.1	AX748314	0.00322639	2.95089	down	UCSC_knowngene	2183	chr17	+	699304	701487	downstream	NM_013337	TIMM22	mitochondrial import inner membrane translocase subunit Tim22	0.000768608	2.14191	down	chr17	+	900356	905390
uc002frx.1	AX748314	0.00322639	2.95089	down	UCSC_knowngene	2183	chr17	+	699304	701487	upstream	NM_024792	FAM57A	protein FAM57A	0.00136864	3.84159	down	chr17	+	635846	646075
uc002kes.3	AF075112	0.0161898	2.03038	down	UCSC_knowngene	304	chr17	-	80338986	80340511	upstream	NM_006822	RAB40B	ras-related protein Rab-40B	0.00754882	2.11407	down	chr17	-	80614942	80656598
uc002mxi.4	LOC284454	1.64156e-05	4.7389	down	UCSC_knowngene	2144	chr19	-	13945329	13947473	upstream	ENST00000346736	C19orf57	chromosome 19 open reading frame 57 [Source:HGNC Symbol;Acc:28153]	0.00349968	2.36935	down	chr19	-	13993167	14016909
uc002mxi.4	LOC284454	1.64156e-05	4.7389	down	UCSC_knowngene	2144	chr19	-	13945329	13947473	upstream	ENST00000538371	PODNL1	podocan-like 1 [Source:HGNC Symbol;Acc:26275]	0.000463478	3.93785	down	chr19	-	14041999	14064204
uc002psm.1	AX746478	0.00168527	3.95707	up	UCSC_knowngene	1957	chr19	+	50988163	50990120	upstream	NM_004851	NAPSA	napsin-A preproprotein	0.027187	54.0146	up	chr19	-	50861733	50868931
uc002rrs.1	LOC728730	6.12063e-05	2.87096	down	UCSC_knowngene	3706	chr2	+	39741286	39828484	downstream	NM_152390	TMEM178A	transmembrane protein 178 isoform 1 precursor	0.00197735	2.85443	up	chr2	+	39893034	39945104
uc002tji.1	AK123617	0.00145556	2.20842	down	UCSC_knowngene	3471	chr2	+	113963502	113966973	downstream	NM_003466	PAX8	paired box protein Pax-8 isoform PAX8A	0.015613	2.09492	up	chr2	-	113973573	114036498
uc002tji.1	AK123617	0.00145556	2.20842	down	UCSC_knowngene	3471	chr2	+	113963502	113966973	downstream	NM_012184	FOXD4L1	forkhead box protein D4-like 1	0.0296257	3.13408	up	chr2	+	114256660	114258727
uc002tji.1	AK123617	0.00145556	2.20842	down	UCSC_knowngene	3471	chr2	+	113963502	113966973	downstream	NM_013992	PAX8	paired box protein Pax-8 isoform PAX8E	0.0104108	2.02318	up	chr2	-	113973573	114036498
uc002tji.1	AK123617	0.00145556	2.20842	down	UCSC_knowngene	3471	chr2	+	113963502	113966973	upstream	ENST00000361779	IL1RN	interleukin 1 receptor antagonist [Source:HGNC Symbol;Acc:6000]	0.00159896	15.4119	down	chr2	+	113875469	113891593
uc002tji.1	AK123617	0.00145556	2.20842	down	UCSC_knowngene	3471	chr2	+	113963502	113966973	upstream	NM_000577	IL1RN	interleukin-1 receptor antagonist protein isoform 3	0.000912389	15.8956	down	chr2	+	113875469	113891593
uc002tji.1	AK123617	0.00145556	2.20842	down	UCSC_knowngene	3471	chr2	+	113963502	113966973	upstream	NM_019618	IL36G	interleukin-36 gamma	8.6551e-05	2.27427	down	chr2	+	113735605	113743227
uc002tji.1	AK123617	0.00145556	2.20842	down	UCSC_knowngene	3471	chr2	+	113963502	113966973	upstream	NM_173204	IL37	interleukin-37 isoform 4	0.0375757	16.3687	up	chr2	+	113670547	113676458
uc002tji.1	AK123617	0.00145556	2.20842	down	UCSC_knowngene	3471	chr2	+	113963502	113966973	upstream	NM_173841	IL1RN	interleukin-1 receptor antagonist protein isoform 2	0.00155287	10.8922	down	chr2	+	113875469	113891593
uc002tjx.4	AY343891	1.15824e-06	3.35435	up	UCSC_knowngene	534	chr2	-	114297631	114300242	downstream	NM_003466	PAX8	paired box protein Pax-8 isoform PAX8A	0.015613	2.09492	up	chr2	-	113973573	114036498
uc002tjx.4	AY343891	1.15824e-06	3.35435	up	UCSC_knowngene	534	chr2	-	114297631	114300242	downstream	NM_012184	FOXD4L1	forkhead box protein D4-like 1	0.0296257	3.13408	up	chr2	+	114256660	114258727
uc002tjx.4	AY343891	1.15824e-06	3.35435	up	UCSC_knowngene	534	chr2	-	114297631	114300242	downstream	NM_013992	PAX8	paired box protein Pax-8 isoform PAX8E	0.0104108	2.02318	up	chr2	-	113973573	114036498
uc002tjx.4	AY343891	1.15824e-06	3.35435	up	UCSC_knowngene	534	chr2	-	114297631	114300242	upstream	NM_007082	RABL2A	rab-like protein 2A	0.00118084	2.6788	up	chr2	+	114384816	114400975
uc002tpz.2	LOC440905	0.000180873	16.4629	down	UCSC_knowngene	4525	chr2	-	130783571	130808704	downstream	ENST00000410061	RAB6C	RAB6C, member RAS oncogene family [Source:HGNC Symbol;Acc:16525]	0.00014868	3.09263	down	chr2	+	130737234	130740311
uc002tpz.2	LOC440905	0.000180873	16.4629	down	UCSC_knowngene	4525	chr2	-	130783571	130808704	upstream	NM_017951	SMPD4	sphingomyelin phosphodiesterase 4 isoform 2	0.00542694	6.35505	up	chr2	-	130908964	130939330
uc002tpz.2	LOC440905	0.000180873	16.4629	down	UCSC_knowngene	4525	chr2	-	130783571	130808704	upstream	NM_032357	CCDC115	coiled-coil domain-containing protein 115	2.14453e-06	2.09688	down	chr2	-	131095815	131099922
uc002tpz.2	LOC440905	0.000180873	16.4629	down	UCSC_knowngene	4525	chr2	-	130783571	130808704	upstream	NM_207310	CCDC74B	coiled-coil domain-containing protein 74B isoform 1	0.0167688	4.33047	up	chr2	-	130896855	130902707
uc002tte.3	BX648270	0.00198825	2.29455	down	UCSC_knowngene	4566	chr2	+	132442469	132457442	upstream	NM_138770	CCDC74A	coiled-coil domain-containing protein 74A isoform 1	0.0195063	4.00474	up	chr2	+	132285406	132291239
uc002ubt.1	AK027541	0.00424608	2.64494	down	UCSC_knowngene	2013	chr2	+	162101249	162105241	upstream	ENST00000457476	TANK	TRAF family member-associated NFKB activator [Source:HGNC Symbol;Acc:11562]	0.0135102	2.22132	down	chr2	+	161993465	162061490
uc003ajf.1	TUG1	6.47775e-06	2.38307	down	UCSC_knowngene	2810	chr22	+	31365633	31369587	downstream	NM_001031801	LIMK2	LIM domain kinase 2 isoform 1	0.000184055	2.39438	down	chr22	+	31644347	31673624
uc003ajf.1	TUG1	6.47775e-06	2.38307	down	UCSC_knowngene	2810	chr22	+	31365633	31369587	downstream	NM_001135825	RNF185	E3 ubiquitin-protein ligase RNF185 isoform 2	0.0144387	2.42442	down	chr22	+	31556137	31603005
uc003ajf.1	TUG1	6.47775e-06	2.38307	down	UCSC_knowngene	2810	chr22	+	31365633	31369587	downstream	NM_152267	RNF185	E3 ubiquitin-protein ligase RNF185 isoform 1	0.00654937	2.8474	up	chr22	+	31556137	31603005
uc003ejk.3	BX537548	0.0133557	2.46498	up	UCSC_knowngene	3079	chr3	-	127199532	127255803	upstream	NM_172027	ABTB1	ankyrin repeat and BTB/POZ domain-containing protein 1 isoform 2	0.0167092	2.53405	up	chr3	+	127391780	127399769
uc003fky.3	BC036236	0.0230255	8.35225	down	UCSC_knowngene	2906	chr3	+	181670166	181721828	upstream	NM_003106	SOX2	transcription factor SOX-2	0.0330399	7.45581	down	chr3	+	181429711	181432223
uc003mwo.3	BC042032	0.000226215	3.5678	down	UCSC_knowngene	1086	chr6	+	5030205	5043683	downstream	ENST00000405617	PPP1R3G	protein phosphatase 1, regulatory subunit 3G [Source:HGNC Symbol;Acc:14945]	0.000417813	4.61865	down	chr6	+	5085719	5087455
uc003mwo.3	BC042032	0.000226215	3.5678	down	UCSC_knowngene	1086	chr6	+	5030205	5043683	upstream	NM_001143971	CDYL	chromodomain Y-like protein isoform d	0.00434111	3.14651	down	chr6	+	4890225	4955778
uc003mwo.3	BC042032	0.000226215	3.5678	down	UCSC_knowngene	1086	chr6	+	5030205	5043683	upstream	NM_006638	RPP40	ribonuclease P protein subunit p40	3.28552e-05	3.34992	down	chr6	-	4995279	5004271
uc003nkj.4	ZSCAN12P1	0.0168962	2.05263	up	UCSC_knowngene	3711	chr6	+	28058928	28063493	upstream	NM_021066	HIST1H2AJ	histone cluster 1, H2aj	0.00819308	2.48552	down	chr6	-	27782079	27782518
uc003noi.3	BC035647	0.0149318	3.05928	up	UCSC_knowngene	2518	chr6	+	29894105	29897504	downstream	NM_021959	PPP1R11	protein phosphatase 1 regulatory subunit 11	2.2757e-05	2.40621	down	chr6	+	30034931	30038108
uc003noi.3	BC035647	0.0149318	3.05928	up	UCSC_knowngene	2518	chr6	+	29894105	29897504	upstream	ENST00000428701	HLA-G	major histocompatibility complex, class I, G [Source:HGNC Symbol;Acc:4964]	0.0136045	2.62423	up	chr6	+	29794755	29798899
uc003noi.3	BC035647	0.0149318	3.05928	up	UCSC_knowngene	2518	chr6	+	29894105	29897504	upstream	NM_001470	GABBR1	gamma-aminobutyric acid type B receptor subunit 1 isoform a precursor	0.0210189	2.47613	up	chr6	-	29570004	29600962
uc003opu.3	LOC221442	0.0316053	2.44456	up	UCSC_knowngene	2168	chr6	+	41085214	41108573	downstream	NM_018643	TREM1	triggering receptor expressed on myeloid cells 1 isoform 1 precursor	0.038606	4.30428	up	chr6	-	41242998	41254457
uc003tji.2	RASA4P	0.0116961	2.07669	up	UCSC_knowngene	2912	chr7	-	44068485	44078575	upstream	NM_001220	CAMK2B	calcium/calmodulin-dependent protein kinase type II subunit beta isoform 1	0.0165	2.27985	up	chr7	-	44256748	44365230
uc003tji.2	RASA4P	0.0116961	2.07669	up	UCSC_knowngene	2912	chr7	-	44068485	44078575	upstream	NM_013284	POLM	DNA-directed DNA/RNA polymerase mu	0.0177413	2.53525	up	chr7	-	44111846	44122129
uc003tji.2	RASA4P	0.0116961	2.07669	up	UCSC_knowngene	2912	chr7	-	44068485	44078575	upstream	NM_014063	DBNL	drebrin-like protein isoform a	0.00662912	2.36937	down	chr7	+	44084238	44101315
uc003txt.3	BC018166	0.0144698	3.66502	down	UCSC_knowngene	549	chr7	-	72693842	72698885	downstream	NM_172020	POM121	nuclear envelope pore membrane protein POM 121 isoform 2	0.0206576	2.78181	down	chr7	+	72361471	72418843
uc003txt.3	BC018166	0.0144698	3.66502	down	UCSC_knowngene	549	chr7	-	72693842	72698885	upstream	ENST00000333149	TRIM50	tripartite motif containing 50 [Source:HGNC Symbol;Acc:19017]	0.0102245	2.56735	up	chr7	-	72726534	72742085
uc003txt.3	BC018166	0.0144698	3.66502	down	UCSC_knowngene	549	chr7	-	72693842	72698885	upstream	NM_001168348	NSUN5	putative methyltransferase NSUN5 isoform 4	0.00109982	2.63642	down	chr7	-	72716513	72722864
uc003txt.3	BC018166	0.0144698	3.66502	down	UCSC_knowngene	549	chr7	-	72693842	72698885	upstream	NM_001707	BCL7B	B-cell CLL/lymphoma 7 protein family member B isoform 1	0.00229599	2.40523	down	chr7	-	72950682	72972065
uc003txt.3	BC018166	0.0144698	3.66502	down	UCSC_knowngene	549	chr7	-	72693842	72698885	upstream	NM_018044	NSUN5	putative methyltransferase NSUN5 isoform 2	0.000820507	2.32153	down	chr7	-	72716513	72722864
uc003txt.3	BC018166	0.0144698	3.66502	down	UCSC_knowngene	549	chr7	-	72693842	72698885	upstream	NM_032408	BAZ1B	tyrosine-protein kinase BAZ1B	0.0265683	2.30709	down	chr7	-	72854727	72936615
uc003txt.3	BC018166	0.0144698	3.66502	down	UCSC_knowngene	549	chr7	-	72693842	72698885	upstream	NM_148956	NSUN5	putative methyltransferase NSUN5 isoform 1	0.0010762	3.11045	down	chr7	-	72716513	72722864
uc003wrb.1	BC030294	4.7202e-05	2.34473	up	UCSC_knowngene	707	chr8	+	7010238	7044422	downstream	NM_001205266	DEFB4B	beta-defensin 4B precursor	0.00469413	6.41923	down	chr8	-	7272384	7274354
uc003wrb.1	BC030294	4.7202e-05	2.34473	up	UCSC_knowngene	707	chr8	+	7010238	7044422	upstream	NM_005217	DEFA3	neutrophil defensin 3 preproprotein	3.7085e-05	2.72295	up	chr8	-	6873390	6875816
uc003wrb.1	BC030294	4.7202e-05	2.34473	up	UCSC_knowngene	707	chr8	+	7010238	7044422	upstream	NM_005218	DEFB1	beta-defensin 1 preproprotein	5.2888e-07	47.2912	down	chr8	-	6728096	6735529
uc003xjb.3	BC034319	0.0299084	2.35255	up	UCSC_knowngene	838	chr8	+	32785487	32902373	upstream	NM_001160001	NRG1	pro-neuregulin-1, membrane-bound isoform isoform HRG-beta1d	0.0109726	3.05019	down	chr8	+	32453343	32622558
uc003xjb.3	BC034319	0.0299084	2.35255	up	UCSC_knowngene	838	chr8	+	32785487	32902373	upstream	NM_013964	NRG1	pro-neuregulin-1, membrane-bound isoform isoform HRG-alpha	0.0497041	3.92415	down	chr8	+	32405727	32622558
uc003ysb.3	BC106081	0.00669698	2.65289	down	UCSC_knowngene	574	chr8	-	128240803	128241377	upstream	NM_001159542	POU5F1B	putative POU domain, class 5, transcription factor 1B	1.09429e-05	4.55155	down	chr8	+	128427856	128429441
uc004bxu.3	BC094873	5.57553e-07	3.91021	down	UCSC_knowngene	1215	chr9	+	132105694	132106909	upstream	NM_178000	PPP2R4	serine/threonine-protein phosphatase 2A activator isoform b	0.000300891	2.18431	down	chr9	+	131873592	131911225
uc004bxv.3	LOC100506190	2.79318e-05	2.05149	down	UCSC_knowngene	1388	chr9	+	132245729	132266538	downstream	NM_004878	PTGES	prostaglandin E synthase	0.00199578	3.65747	down	chr9	-	132500614	132515344
uc004bxv.3	LOC100506190	2.79318e-05	2.05149	down	UCSC_knowngene	1388	chr9	+	132245729	132266538	downstream	NM_016307	PRRX2	paired mesoderm homeobox protein 2	9.00032e-06	4.30794	down	chr9	+	132427919	132484951
uc009vox.3	MST1P2	0.0238858	2.01296	up	UCSC_knowngene	2027	chr1	+	16973907	16976915	upstream	ENST00000335496	SPATA21	spermatogenesis associated 21 [Source:HGNC Symbol;Acc:28026]	0.0045992	2.11435	up	chr1	-	16725137	16763919
uc009yby.2	MIR210HG	8.62686e-07	2.50919	down	UCSC_knowngene	2002	chr11	-	565659	568457	downstream	ENST00000308020	PTDSS2	phosphatidylserine synthase 2 [Source:HGNC Symbol;Acc:15463]	7.71747e-05	2.2423	down	chr11	+	450279	491387
uc009yby.2	MIR210HG	8.62686e-07	2.50919	down	UCSC_knowngene	2002	chr11	-	565659	568457	downstream	ENST00000331563	PKP3	plakophilin 3 [Source:HGNC Symbol;Acc:9025]	1.79357e-07	7.1527	down	chr11	+	394216	404908
uc009yby.2	MIR210HG	8.62686e-07	2.50919	down	UCSC_knowngene	2002	chr11	-	565659	568457	downstream	NM_005343	HRAS	GTPase HRas isoform 1	0.000802656	3.57297	down	chr11	-	532241	535550
uc009yby.2	MIR210HG	8.62686e-07	2.50919	down	UCSC_knowngene	2002	chr11	-	565659	568457	downstream	NM_173573	C11orf35	uncharacterized protein C11orf35	0.0113177	2.65752	up	chr11	-	554849	560779
uc009yby.2	MIR210HG	8.62686e-07	2.50919	down	UCSC_knowngene	2002	chr11	-	565659	568457	upstream	NM_000797	DRD4	D(4) dopamine receptor	0.00319813	2.25182	up	chr11	+	637304	640705
uc009yby.2	MIR210HG	8.62686e-07	2.50919	down	UCSC_knowngene	2002	chr11	-	565659	568457	upstream	NM_001039490	CD151	CD151 antigen	0.000119292	2.58422	down	chr11	+	832951	838835
uc009yby.2	MIR210HG	8.62686e-07	2.50919	down	UCSC_knowngene	2002	chr11	-	565659	568457	upstream	NM_001142677	CHID1	chitinase domain-containing protein 1 isoform c precursor	0.000345198	2.04795	down	chr11	-	867858	910874
uc009yby.2	MIR210HG	8.62686e-07	2.50919	down	UCSC_knowngene	2002	chr11	-	565659	568457	upstream	NM_006755	TALDO1	transaldolase	0.000608748	2.78479	down	chr11	+	747431	765024
uc009yby.2	MIR210HG	8.62686e-07	2.50919	down	UCSC_knowngene	2002	chr11	-	565659	568457	upstream	NM_021008	DEAF1	deformed epidermal autoregulatory factor 1 homolog	0.00145678	2.39454	down	chr11	-	644224	695740
uc009yby.2	MIR210HG	8.62686e-07	2.50919	down	UCSC_knowngene	2002	chr11	-	565659	568457	upstream	NM_182612	PDDC1	Parkinson disease 7 domain-containing protein 1 precursor	0.00808974	2.8684	up	chr11	-	767222	777487
uc010ecl.2	ZNF826P	0.00744863	2.92197	up	UCSC_knowngene	1063	chr19	-	20451077	20607771	upstream	NM_001159293	ZNF737	zinc finger protein 737	0.00195261	4.04071	up	chr19	-	20720797	20748626
uc010jub.1	AK293020	0.000110582	11.9811	up	UCSC_knowngene	375	chr6	-	32546122	32546497	upstream	NM_001198858	HLA-DQB2	HLA class II histocompatibility antigen, DQ beta 2 chain precursor	2.15935e-05	2.95714	up	chr6	-	32723874	32731330
uc010utu.2	WASH3P	1.79824e-06	2.74664	down	UCSC_knowngene	1923	chr15	+	102501015	102514305	upstream	NM_152334	TARSL2	probable threonine--tRNA ligase 2, cytoplasmic	0.00480265	3.16855	down	chr15	-	102193954	102264645
uc010vya.1	AK301679	1.73103e-08	5.93559	down	UCSC_knowngene	1011	chr17	+	18343221	18344919	upstream	NM_004169	SHMT1	serine hydroxymethyltransferase, cytosolic isoform 1	0.00352795	2.42334	down	chr17	-	18231186	18266856
uc010vya.1	AK301679	1.73103e-08	5.93559	down	UCSC_knowngene	1011	chr17	+	18343221	18344919	upstream	NM_148918	SHMT1	serine hydroxymethyltransferase, cytosolic isoform 2	0.00276156	3.07695	down	chr17	-	18231186	18266856
uc010wia.1	AK027091	0.000226032	4.32445	down	UCSC_knowngene	845	chr17	+	41381731	41382576	upstream	NM_007294	BRCA1	breast cancer type 1 susceptibility protein isoform 1	5.20398e-07	2.75805	down	chr17	-	41196311	41277500
uc010xrf.2	ZNF826P	1.77911e-06	2.56172	up	UCSC_knowngene	1442	chr19	-	20515775	20607771	upstream	NM_001159293	ZNF737	zinc finger protein 737	0.00195261	4.04071	up	chr19	-	20720797	20748626
uc011cgn.1	LOC285419	0.000274896	2.66103	up	UCSC_knowngene	560	chr4	+	124573941	124851518	upstream	NM_199327	SPRY1	protein sprouty homolog 1	0.000212545	3.07	up	chr4	+	124317949	124324915
uc021ogv.1	BC015342	0.00225283	2.10687	down	UCSC_knowngene	1257	chr1	-	16955701	16956958	downstream	ENST00000335496	SPATA21	spermatogenesis associated 21 [Source:HGNC Symbol;Acc:28026]	0.0045992	2.11435	up	chr1	-	16725137	16763919
uc021oqs.1	AK021551	0.00339602	2.04279	up	UCSC_knowngene	1533	chr1	+	101548009	101552819	upstream	NM_001144884	SLC30A7	zinc transporter 7	0.00099838	2.23502	down	chr1	+	101361631	101447311
uc021qbz.1	H19	0.0132179	12.9236	down	UCSC_knowngene	2389	chr11	-	2016405	2019065	downstream	NM_001170820	IFITM10	interferon-induced transmembrane protein 10	2.17237e-07	3.39432	down	chr11	-	1753639	1771824
uc021qbz.1	H19	0.0132179	12.9236	down	UCSC_knowngene	2389	chr11	-	2016405	2019065	downstream	NM_006757	TNNT3	troponin T, fast skeletal muscle isoform 1	0.021174	2.25019	up	chr11	+	1940798	1959936
uc021suf.1	AK054710	0.000459392	7.96833	down	UCSC_knowngene	2315	chr15	+	89939404	89941719	downstream	NM_003847	PEX11A	peroxisomal membrane protein 11A	0.00469858	3.65148	down	chr15	-	90226286	90233958
uc021suf.1	AK054710	0.000459392	7.96833	down	UCSC_knowngene	2315	chr15	+	89939404	89941719	downstream	NM_016321	RHCG	ammonium transporter Rh type C	0.00165716	16.748	down	chr15	-	90014637	90039799
uc021vmx.1	DKFZp434K1323	0.000237906	2.19781	down	UCSC_knowngene	507	chr2	+	114341204	114341711	downstream	NM_007082	RABL2A	rab-like protein 2A	0.00118084	2.6788	up	chr2	+	114384816	114400975
uc021vmx.1	DKFZp434K1323	0.000237906	2.19781	down	UCSC_knowngene	507	chr2	+	114341204	114341711	upstream	NM_012184	FOXD4L1	forkhead box protein D4-like 1	0.0296257	3.13408	up	chr2	+	114256660	114258727
uc022agj.1	PMS2P3	0.000426985	2.26754	down	UCSC_knowngene	1262	chr7	-	75140252	75157453	downstream	NM_198924	TRIM73	tripartite motif-containing protein 73	0.000937531	2.02901	down	chr7	+	75024902	75034888
uc022agj.1	PMS2P3	0.000426985	2.26754	down	UCSC_knowngene	1262	chr7	-	75140252	75157453	upstream	NM_006072	CCL26	C-C motif chemokine 26 precursor	0.00393705	2.51555	down	chr7	-	75398841	75419064
