# Supplementary material for: Long Noncoding RNAs Expression Patterns Associated with Chemo Response to Cisplatin Based Chemotherapy in Lung Squamous Cell Carcinoma Patients
Source: PLoS One. 2014 Sep 24;9(9):e108133. doi: 10.1371/journal.pone.0108133 (PMC4176963; doi:10.1371/journal.pone.0108133)
Supplement: Table S6 — Pearson correlation coefficients of AC006050.3-003. (XLSX) [file pone.0108133.s006.xlsx]

## Sheet: AC006050.3
GeneSymbol	corelation	GeneSymbol	Regulation([A] vs [B])
AC006050.3-003	0.998804	PROM2	down
AC006050.3-003	0.998616	S100A9	down
AC006050.3-003	0.998419	LYPD3	down
AC006050.3-003	0.998291	IL1RN	down
AC006050.3-003	0.998282	KRT19	down
AC006050.3-003	0.998139	GJB5	down
AC006050.3-003	0.998133	GCLM	down
AC006050.3-003	0.998072	KRT77	down
AC006050.3-003	0.997969	IL1RN	down
AC006050.3-003	0.997841	SETD9	down
AC006050.3-003	0.997494	SPRR2F	down
AC006050.3-003	0.997384	KEAP1	down
AC006050.3-003	0.997381	IFI27L1	down
AC006050.3-003	0.997248	S100A2	down
AC006050.3-003	0.997209	EIF5	down
AC006050.3-003	0.996956	ATP1B3	down
AC006050.3-003	0.996934	CNBP	down
AC006050.3-003	0.996621	DBI	down
AC006050.3-003	0.996364	ID1	down
AC006050.3-003	0.996309	IFI16	down
AC006050.3-003	0.996235	BLCAP	down
AC006050.3-003	0.996112	CEACAM1	down
AC006050.3-003	0.995961	CLNS1A	down
AC006050.3-003	0.995857	PSMA3	down
AC006050.3-003	0.995816	SPINT1	down
AC006050.3-003	0.995635	GLRX5	down
AC006050.3-003	0.995628	CSRP2	down
AC006050.3-003	0.995373	CD44	down
AC006050.3-003	0.995328	KCTD1	down
AC006050.3-003	0.995248	CD82	down
AC006050.3-003	0.995203	TPD52L1	down
AC006050.3-003	0.995198	IL1RN	down
AC006050.3-003	0.994735	GPR87	down
AC006050.3-003	0.994701	DSG3	down
AC006050.3-003	0.994672	SPRR2B	down
AC006050.3-003	0.994621	CNBP	down
AC006050.3-003	0.994597	SERPINB13	down
AC006050.3-003	0.994407	CD82	down
AC006050.3-003	0.99438	BCL7B	down
AC006050.3-003	0.994074	EIF2S1	down
AC006050.3-003	0.993871	SPRR2E	down
AC006050.3-003	0.993829	MIR205HG	down
AC006050.3-003	0.993826	CNBP	down
AC006050.3-003	0.993473	VSNL1	down
AC006050.3-003	0.993247	C20orf72	down
AC006050.3-003	0.99324	RAD51C	down
AC006050.3-003	0.993163	CAMKMT	down
AC006050.3-003	0.992959	UBQLN2	down
AC006050.3-003	0.992791	NFE2L2	down
AC006050.3-003	0.992616	RAB6A	down
AC006050.3-003	0.992364	SPRR2A	down
AC006050.3-003	0.992352	ACER3	down
AC006050.3-003	0.992123	NSUN5	down
AC006050.3-003	0.991971	FABP5	down
AC006050.3-003	0.991484	NAA50	down
AC006050.3-003	0.991395	GMNN	down
AC006050.3-003	0.991382	AP2M1	down
AC006050.3-003	0.991332	MAP6	down
AC006050.3-003	0.991291	NUP98	down
AC006050.3-003	0.991205	CDH13	down
AC006050.3-003	0.991152	POLE2	down
AC006050.3-003	0.990994	TRIM21	down
AC006050.3-003	0.99095	ZNF680	down
AC006050.3-003	0.990931	S100A14	down
AC006050.3-003	0.990858	GRHL3	down
AC006050.3-003	0.990699	DSC3	down
AC006050.3-003	0.990688	SPINK5	down
AC006050.3-003	0.990679	FXYD3	down
AC006050.3-003	0.990649	PIM3	down
AC006050.3-003	0.990588	PI3	down
AC006050.3-003	0.990572	ZMAT3	down
AC006050.3-003	0.990525	PPM1A	down
AC006050.3-003	0.990505	SETD9	down
AC006050.3-003	0.990456	DDB2	down
AC006050.3-003	0.990053	MNAT1	down
AC006050.3-003	0.990021	DBT	down
AC006050.3-003	0.990018	POF1B	down
AC006050.3-003	0.990009	CPSF2	down
AC006050.3-003	0.989959	NRARP	down
AC006050.3-003	0.98993	FAM83B	down
AC006050.3-003	0.989893	FXYD3	down
AC006050.3-003	0.989859	ID1	down
AC006050.3-003	0.989844	DBI	down
AC006050.3-003	0.989588	CAPNS2	down
AC006050.3-003	-0.989499	ZNF429	up
AC006050.3-003	-0.989544	CHEK2	up
AC006050.3-003	-0.9896	CCDC136	up
AC006050.3-003	-0.99051	MAST4	up
AC006050.3-003	-0.990632	PCOLCE	up
AC006050.3-003	-0.99078	CRELD1	up
AC006050.3-003	-0.990831	ACAA2	up
AC006050.3-003	-0.991303	KCNA3	up
AC006050.3-003	-0.991582	ST3GAL5	up
AC006050.3-003	-0.993084	SEC31A	up
AC006050.3-003	-0.993206	AMY1C	up
AC006050.3-003	-0.993572	CAMK1D	up
AC006050.3-003	-0.993575	DPP4	up
AC006050.3-003	-0.99377	PVRL3	up
AC006050.3-003	-0.993947	RGS5	up
AC006050.3-003	-0.994832	DNA2	up
AC006050.3-003	-0.996783	SSR2	up
